# Supplementary material for: A nascent polypeptide sequence modulates DnaA translation elongation in response to nutrient availability
Source: eLife. 2021 Sep 15;10:e71611. doi: 10.7554/eLife.71611 (PMC8443254; doi:10.7554/eLife.71611)
Supplement: Figure 1—source data 1. [file elife-71611-fig1-data1.zip]

Archive with 44 entries (38 files):
- Figure 1-source data 1/
- __MACOSX/._Figure 1-source data 1
- Figure 1-source data 1/.DS_Store
- __MACOSX/Figure 1-source data 1/._.DS_Store
- Figure 1-source data 1/panel D/
- __MACOSX/Figure 1-source data 1/._panel D
- Figure 1-source data 1/panel A/
- __MACOSX/Figure 1-source data 1/._panel A
- Figure 1-source data 1/panel D/Toe-printing.tif
- __MACOSX/Figure 1-source data 1/panel D/._Toe-printing.tif
- Figure 1-source data 1/panel A/Replicate2/
- __MACOSX/Figure 1-source data 1/panel A/._Replicate2
- Figure 1-source data 1/panel A/Replicate3/
- __MACOSX/Figure 1-source data 1/panel A/._Replicate3
- Figure 1-source data 1/panel A/.DS_Store
- __MACOSX/Figure 1-source data 1/panel A/._.DS_Store
- Figure 1-source data 1/panel A/Growth_curves_WB.xlsx
- __MACOSX/Figure 1-source data 1/panel A/._Growth_curves_WB.xlsx
- Figure 1-source data 1/panel A/Quantification.xlsx
- __MACOSX/Figure 1-source data 1/panel A/._Quantification.xlsx
- Figure 1-source data 1/panel A/Replicate1/
- __MACOSX/Figure 1-source data 1/panel A/._Replicate1
- Figure 1-source data 1/panel A/.smbdeleteAAA77a6f4f
- __MACOSX/Figure 1-source data 1/panel A/._.smbdeleteAAA77a6f4f
- Figure 1-source data 1/panel A/Replicate2/PAGE_rep2.tif
- __MACOSX/Figure 1-source data 1/panel A/Replicate2/._PAGE_rep2.tif
- Figure 1-source data 1/panel A/Replicate2/transfer_rep2.tif
- __MACOSX/Figure 1-source data 1/panel A/Replicate2/._transfer_rep2.tif
- Figure 1-source data 1/panel A/Replicate2/WB_rep2_DnaA.tif
- __MACOSX/Figure 1-source data 1/panel A/Replicate2/._WB_rep2_DnaA.tif
- Figure 1-source data 1/panel A/Replicate3/PAGE_rep3.tif
- __MACOSX/Figure 1-source data 1/panel A/Replicate3/._PAGE_rep3.tif
- Figure 1-source data 1/panel A/Replicate3/transfer_rep3.tif
- __MACOSX/Figure 1-source data 1/panel A/Replicate3/._transfer_rep3.tif
- Figure 1-source data 1/panel A/Replicate3/WB_rep3_DnaA.tif
- __MACOSX/Figure 1-source data 1/panel A/Replicate3/._WB_rep3_DnaA.tif
- Figure 1-source data 1/panel A/Replicate1/PAGE_rep1.tif
- __MACOSX/Figure 1-source data 1/panel A/Replicate1/._PAGE_rep1.tif
- Figure 1-source data 1/panel A/Replicate1/WB_rep1_DnaA.tif
- __MACOSX/Figure 1-source data 1/panel A/Replicate1/._WB_rep1_DnaA.tif
- Figure 1-source data 1/panel A/Replicate1/.smbdeleteAAA7719e5b
- __MACOSX/Figure 1-source data 1/panel A/Replicate1/._.smbdeleteAAA7719e5b
- Figure 1-source data 1/panel A/Replicate1/Transfer_rep1.tif
- __MACOSX/Figure 1-source data 1/panel A/Replicate1/._Transfer_rep1.tif
