# Supplementary material for: A nascent polypeptide sequence modulates DnaA translation elongation in response to nutrient availability
Source: eLife. 2021 Sep 15;10:e71611. doi: 10.7554/eLife.71611 (PMC8443254; doi:10.7554/eLife.71611)
Supplement: Figure 1—source data 1. [file elife-71611-fig1-data1.zip › Figure 1-source data 1/panel A/Growth_curves_WB.xlsx]

## Sheet: wt
	time (h)	rep 1	volume LD	rep2	volume LD	rep3	volume LD
	0	0.074	29.6	0.078	31.2	0.076	30.4
	1	0.104	41.6	0.11	44	0.105	42
	2	0.149	59.6	0.156	62.4	0.147	58.8
	3	0.185	74	0.191	76.4	0.187	74.8
	4	0.198	79.2	0.207	82.8	0.203	81.2
	5	0.202	80.8	0.213	85.2	0.204	81.6
	6	0.209	83.6	0.214	85.6	0.208	83.2
	7	0.214	85.6	0.222	88.8	0.217	86.8
	8	0.218	87.2	0.225	90	0.218	87.2
