# Supplementary material for: A nascent polypeptide sequence modulates DnaA translation elongation in response to nutrient availability
Source: eLife. 2021 Sep 15;10:e71611. doi: 10.7554/eLife.71611 (PMC8443254; doi:10.7554/eLife.71611)
Supplement: Figure 1—source data 1. [file elife-71611-fig1-data1.zip › Figure 1-source data 1/panel A/Quantification.xlsx]

## Sheet: DnaA
time	Area Rep1	Norm Area Rep1	Area Rep2	Norm Area Rep2	Area Rep3	Norm Area Rep3
1	18421.3	1	16473	1	20848.6	1
2	21181.3	1.14983	17805.8	1.08091	25008.5	1.19953
3	20885.1	1.13374	17526.8	1.06398	25703.1	1.23284
4	14131.9	0.767148	11425.9	0.693614	14364.7	0.689
5	5542.49	0.300873	4179.47	0.253717	8126.12	0.389768
6	2700.98	0.146622	2665.57	0.161815	3216.47	0.154277
7	1431.84	0.0777273	1349.31	0.0819103	1536.06	0.073677
8	442.092	0.0239989	668.749	0.0405968	791.92	0.0379843
