# Supplementary material for: A nascent polypeptide sequence modulates DnaA translation elongation in response to nutrient availability
Source: eLife. 2021 Sep 15;10:e71611. doi: 10.7554/eLife.71611 (PMC8443254; doi:10.7554/eLife.71611)
Supplement: Figure 1—figure supplement 1—source data 1. [file elife-71611-fig1-figsupp1-data1.zip]

Archive with 29 entries (23 files):
- Figure 1-figure supplement 1-source data 1/
- __MACOSX/._Figure 1-figure supplement 1-source data 1
- Figure 1-figure supplement 1-source data 1/.DS_Store
- __MACOSX/Figure 1-figure supplement 1-source data 1/._.DS_Store
- Figure 1-figure supplement 1-source data 1/panel B/
- __MACOSX/Figure 1-figure supplement 1-source data 1/._panel B
- Figure 1-figure supplement 1-source data 1/panel D/
- __MACOSX/Figure 1-figure supplement 1-source data 1/._panel D
- Figure 1-figure supplement 1-source data 1/panel C/
- __MACOSX/Figure 1-figure supplement 1-source data 1/._panel C
- Figure 1-figure supplement 1-source data 1/mFold_ViennaRNA_predictions/
- Figure 1-figure supplement 1-source data 1/panel A/
- __MACOSX/Figure 1-figure supplement 1-source data 1/._panel A
- Figure 1-figure supplement 1-source data 1/panel B/RNaseT1_Pb_direct_detection.tif
- __MACOSX/Figure 1-figure supplement 1-source data 1/panel B/._RNaseT1_Pb_direct_detection.tif
- Figure 1-figure supplement 1-source data 1/panel D/RNaseV1_indirect_detection_PrimerB.tif
- __MACOSX/Figure 1-figure supplement 1-source data 1/panel D/._RNaseV1_indirect_detection_PrimerB.tif
- Figure 1-figure supplement 1-source data 1/panel D/RNaseV1_indirect_detection_PrimerA.tif
- __MACOSX/Figure 1-figure supplement 1-source data 1/panel D/._RNaseV1_indirect_detection_PrimerA.tif
- Figure 1-figure supplement 1-source data 1/panel C/RNaseT1_indirect_detection.tif
- __MACOSX/Figure 1-figure supplement 1-source data 1/panel C/._RNaseT1_indirect_detection.tif
- Figure 1-figure supplement 1-source data 1/mFold_ViennaRNA_predictions/ViennaRNA233.pdf
- __MACOSX/Figure 1-figure supplement 1-source data 1/mFold_ViennaRNA_predictions/._ViennaRNA233.pdf
- Figure 1-figure supplement 1-source data 1/mFold_ViennaRNA_predictions/19Mar01-10-33-40_253.pdf
- __MACOSX/Figure 1-figure supplement 1-source data 1/mFold_ViennaRNA_predictions/._19Mar01-10-33-40_253.pdf
- Figure 1-figure supplement 1-source data 1/mFold_ViennaRNA_predictions/19Mar01-10-27-50_233.pdf
- __MACOSX/Figure 1-figure supplement 1-source data 1/mFold_ViennaRNA_predictions/._19Mar01-10-27-50_233.pdf
- Figure 1-figure supplement 1-source data 1/panel A/Native_PAGE.tif
- __MACOSX/Figure 1-figure supplement 1-source data 1/panel A/._Native_PAGE.tif
