# Supplementary material for: A nascent polypeptide sequence modulates DnaA translation elongation in response to nutrient availability
Source: eLife. 2021 Sep 15;10:e71611. doi: 10.7554/eLife.71611 (PMC8443254; doi:10.7554/eLife.71611)
Supplement: Figure 1—figure supplement 2—source data 1. [file elife-71611-fig1-figsupp2-data1.zip]

Archive with 146 entries (138 files):
- Figure 1-figure supplement 2-source data 1/
- Figure 1-figure supplement 2-source data 1/.DS_Store
- __MACOSX/Figure 1-figure supplement 2-source data 1/._.DS_Store
- Figure 1-figure supplement 2-source data 1/panel B/
- Figure 1-figure supplement 2-source data 1/panel C/
- Figure 1-figure supplement 2-source data 1/panel B/.DS_Store
- __MACOSX/Figure 1-figure supplement 2-source data 1/panel B/._.DS_Store
- Figure 1-figure supplement 2-source data 1/panel B/CMfinder_results/
- Figure 1-figure supplement 2-source data 1/panel C/.DS_Store
- __MACOSX/Figure 1-figure supplement 2-source data 1/panel C/._.DS_Store
- Figure 1-figure supplement 2-source data 1/panel C/ViennaRNA_RNAcofold/
- Figure 1-figure supplement 2-source data 1/panel B/CMfinder_results/.DS_Store
- __MACOSX/Figure 1-figure supplement 2-source data 1/panel B/CMfinder_results/._.DS_Store
- Figure 1-figure supplement 2-source data 1/panel B/CMfinder_results/subgroup1/
- Figure 1-figure supplement 2-source data 1/panel B/CMfinder_results/all/
- Figure 1-figure supplement 2-source data 1/panel B/CMfinder_results/subgroup2/
- __MACOSX/Figure 1-figure supplement 2-source data 1/panel B/CMfinder_results/._subgroup2
- Figure 1-figure supplement 2-source data 1/panel C/ViennaRNA_RNAcofold/output6sd8asd.txt
- __MACOSX/Figure 1-figure supplement 2-source data 1/panel C/ViennaRNA_RNAcofold/._output6sd8asd.txt
- Figure 1-figure supplement 2-source data 1/panel C/ViennaRNA_RNAcofold/output8sd8asd.txt
- __MACOSX/Figure 1-figure supplement 2-source data 1/panel C/ViennaRNA_RNAcofold/._output8sd8asd.txt
- Figure 1-figure supplement 2-source data 1/panel C/ViennaRNA_RNAcofold/ViennaRNA_SD_analysis.xlsx
- __MACOSX/Figure 1-figure supplement 2-source data 1/panel C/ViennaRNA_RNAcofold/._ViennaRNA_SD_analysis.xlsx
- Figure 1-figure supplement 2-source data 1/panel C/ViennaRNA_RNAcofold/output5sd8asd.txt
- __MACOSX/Figure 1-figure supplement 2-source data 1/panel C/ViennaRNA_RNAcofold/._output5sd8asd.txt
- Figure 1-figure supplement 2-source data 1/panel B/CMfinder_results/subgroup1/5utr_dataset_nogap.txt.motif.h1_1
- __MACOSX/Figure 1-figure supplement 2-source data 1/panel B/CMfinder_results/subgroup1/._5utr_dataset_nogap.txt.motif.h1_1
- Figure 1-figure supplement 2-source data 1/panel B/CMfinder_results/subgroup1/5utr_dataset_nogap.txt.motif.h2_3.h2_5.temp.gap
- Figure 1-figure supplement 2-source data 1/panel B/CMfinder_results/subgroup1/5utr_dataset_nogap.txt.file-list.double
- Figure 1-figure supplement 2-source data 1/panel B/CMfinder_results/subgroup1/.DS_Store
- __MACOSX/Figure 1-figure supplement 2-source data 1/panel B/CMfinder_results/subgroup1/._.DS_Store
- Figure 1-figure supplement 2-source data 1/panel B/CMfinder_results/subgroup1/5utr_dataset_nogap.txt.motif.h2_2.h2_4.h2_3.h2_5.temp.gap
- Figure 1-figure supplement 2-source data 1/panel B/CMfinder_results/subgroup1/5utr_dataset_nogap.txt.motif.h2_2.h2_4.h2_3
- Figure 1-figure supplement 2-source data 1/panel B/CMfinder_results/subgroup1/5utr_dataset_nogap.txt.motif.h2_2.h2_4
- Figure 1-figure supplement 2-source data 1/panel B/CMfinder_results/subgroup1/5utr_dataset_nogap.txt.motif.h2_2.h2_4.h2_5.temp.gap
- Figure 1-figure supplement 2-source data 1/panel B/CMfinder_results/subgroup1/5utr_dataset_nogap.txt.motif.h2_2.h2_4.h2_3.h1_3
- __MACOSX/Figure 1-figure supplement 2-source data 1/panel B/CMfinder_results/subgroup1/._5utr_dataset_nogap.txt.motif.h2_2.h2_4.h2_3.h1_3
- Figure 1-figure supplement 2-source data 1/panel B/CMfinder_results/subgroup1/5utr_dataset_nogap.txt.motif.h2_2.h2_4.h2_3.h1_3.h1_1.temp.gap
- Figure 1-figure supplement 2-source data 1/panel B/CMfinder_results/subgroup1/5utr_dataset_nogap.txt.motif.h2_1
- Figure 1-figure supplement 2-source data 1/panel B/CMfinder_results/subgroup1/5utr_dataset_nogap.txt.motif.h1_4.h2_1
- Figure 1-figure supplement 2-source data 1/panel B/CMfinder_results/subgroup1/5utr_dataset_nogap.txt.motif.h1_2.h2_5.temp.gap
- Figure 1-figure supplement 2-source data 1/panel B/CMfinder_results/subgroup1/5utr_dataset_nogap.txt
- __MACOSX/Figure 1-figure supplement 2-source data 1/panel B/CMfinder_results/subgroup1/._5utr_dataset_nogap.txt
- Figure 1-figure supplement 2-source data 1/panel B/CMfinder_results/subgroup1/5utr_dataset_nogap.txt.motif.h2_2.h2_4.h2_3.h1_3.h2_5.temp.gap
- Figure 1-figure supplement 2-source data 1/panel B/CMfinder_results/subgroup1/combined.pdf
- __MACOSX/Figure 1-figure supplement 2-source data 1/panel B/CMfinder_results/subgroup1/._combined.pdf
- Figure 1-figure supplement 2-source data 1/panel B/CMfinder_results/subgroup1/5utr_dataset_nogap.txt.motif.h1_2.h2_1.temp.gap
- Figure 1-figure supplement 2-source data 1/panel B/CMfinder_results/subgroup1/5utr_dataset_nogap.txt.motif.h1_2
- Figure 1-figure supplement 2-source data 1/panel B/CMfinder_results/subgroup1/5utr_dataset_nogap.txt.motif.h2_2.h2_4.h2_3.h1_3.h1_4.temp.gap
- Figure 1-figure supplement 2-source data 1/panel B/CMfinder_results/subgroup1/5utr_dataset_nogap.txt.motif.h1_3
- Figure 1-figure supplement 2-source data 1/panel B/CMfinder_results/subgroup1/5utr_dataset_nogap.txt.motif.h1_4
- Figure 1-figure supplement 2-source data 1/panel B/CMfinder_results/subgroup1/h1.pdf
- __MACOSX/Figure 1-figure supplement 2-source data 1/panel B/CMfinder_results/subgroup1/._h1.pdf
- Figure 1-figure supplement 2-source data 1/panel B/CMfinder_results/subgroup1/5utr_dataset_nogap.txt.motif.h2_2.h2_4.h2_3.h1_3.h2_1.temp.gap
- Figure 1-figure supplement 2-source data 1/panel B/CMfinder_results/subgroup1/5utr_dataset_nogap.txt.motif.h1_4.h2_1.h2_2.h2_4.h2_3.h1_3.temp.gap
- Figure 1-figure supplement 2-source data 1/panel B/CMfinder_results/subgroup1/h2.pdf
- __MACOSX/Figure 1-figure supplement 2-source data 1/panel B/CMfinder_results/subgroup1/._h2.pdf
- Figure 1-figure supplement 2-source data 1/panel B/CMfinder_results/subgroup1/5utr_dataset_nogap.txt.motif.h1_2.h1_4.temp.gap
- Figure 1-figure supplement 2-source data 1/panel B/CMfinder_results/subgroup1/5utr_dataset_nogap.txt.motif.h2_5
- Figure 1-figure supplement 2-source data 1/panel B/CMfinder_results/subgroup1/5utr_dataset_nogap.txt.motif.h2_2
- Figure 1-figure supplement 2-source data 1/panel B/CMfinder_results/subgroup1/5utr_dataset_nogap.txt.motif.h1_4.h2_1.h1_2.temp.gap
- Figure 1-figure supplement 2-source data 1/panel B/CMfinder_results/subgroup1/5utr_dataset_nogap.txt.motif.h2_2.h2_4.h2_3.h1_4.temp.gap
- Figure 1-figure supplement 2-source data 1/panel B/CMfinder_results/subgroup1/5utr_dataset_nogap.txt.file-list.single
- Figure 1-figure supplement 2-source data 1/panel B/CMfinder_results/subgroup1/5utr_dataset_nogap.txt.motif.h2_3
- Figure 1-figure supplement 2-source data 1/panel B/CMfinder_results/subgroup1/5utr_dataset_nogap.txt.motif.h2_4
- Figure 1-figure supplement 2-source data 1/panel B/CMfinder_results/subgroup1/5utr_dataset_nogap.txt.motif.h1_1.h1_2.temp.gap
- Figure 1-figure supplement 2-source data 1/panel B/CMfinder_results/subgroup1/5utr_dataset_nogap.txt.motif.h2_2.h2_4.h2_3.h2_1.temp.gap
- Figure 1-figure supplement 2-source data 1/panel B/CMfinder_results/subgroup1/5utr_dataset_nogap.txt.motif.h2_2.h2_5.temp.gap
- Figure 1-figure supplement 2-source data 1/panel B/CMfinder_results/all/5utr_dataset_nogap.txt.motif.h1_1
- Figure 1-figure supplement 2-source data 1/panel B/CMfinder_results/all/5utr_dataset_nogap.txt.motif.h2_3.h2_5.temp.gap
- Figure 1-figure supplement 2-source data 1/panel B/CMfinder_results/all/5utr_dataset_nogap.txt.file-list.double
- Figure 1-figure supplement 2-source data 1/panel B/CMfinder_results/all/5utr_dataset_nogap.txt.motif.h2_2.h2_4.h2_3.h1_1.temp.gap
- Figure 1-figure supplement 2-source data 1/panel B/CMfinder_results/all/5utr_dataset_nogap.txt.motif.h1_3.h2_1
- Figure 1-figure supplement 2-source data 1/panel B/CMfinder_results/all/.DS_Store
- __MACOSX/Figure 1-figure supplement 2-source data 1/panel B/CMfinder_results/all/._.DS_Store
- Figure 1-figure supplement 2-source data 1/panel B/CMfinder_results/all/5utr_dataset_nogap.txt.motif.h2_2.h2_4.h2_3.h2_5.temp.gap
- Figure 1-figure supplement 2-source data 1/panel B/CMfinder_results/all/5utr_dataset_nogap.txt.motif.h2_4.h2_5.temp.gap
- Figure 1-figure supplement 2-source data 1/panel B/CMfinder_results/all/5utr_dataset_nogap.txt.motif.h2_2.h2_4.h2_3
- Figure 1-figure supplement 2-source data 1/panel B/CMfinder_results/all/5utr_dataset_nogap.txt.motif.h2_2.h2_4
- Figure 1-figure supplement 2-source data 1/panel B/CMfinder_results/all/5utr_dataset_nogap.txt.motif.h2_2.h2_4.h2_5.temp.gap
- Figure 1-figure supplement 2-source data 1/panel B/CMfinder_results/all/5utr_dataset_nogap.txt.motif.h1_3.h2_1.h1_5.temp.gap
- Figure 1-figure supplement 2-source data 1/panel B/CMfinder_results/all/5utr_dataset_nogap.txt.motif.h1_3.h2_1.h1_4.temp.gap
- Figure 1-figure supplement 2-source data 1/panel B/CMfinder_results/all/5utr_dataset_nogap.txt.motif.h2_1
- Figure 1-figure supplement 2-source data 1/panel B/CMfinder_results/all/5utr_dataset_nogap.txt.motif.h1_3.h1_5.temp.gap
- Figure 1-figure supplement 2-source data 1/panel B/CMfinder_results/all/5utr_dataset_nogap.txt.motif.h1_2.h2_5.temp.gap
- Figure 1-figure supplement 2-source data 1/panel B/CMfinder_results/all/5utr_dataset_nogap.txt.motif.h1_3.h2_1.h1_2.temp.gap
- Figure 1-figure supplement 2-source data 1/panel B/CMfinder_results/all/5utr_dataset_nogap.txt
- __MACOSX/Figure 1-figure supplement 2-source data 1/panel B/CMfinder_results/all/._5utr_dataset_nogap.txt
- Figure 1-figure supplement 2-source data 1/panel B/CMfinder_results/all/5utr_dataset_nogap.txt.motif.h1_4.h1_5.temp.gap
- Figure 1-figure supplement 2-source data 1/panel B/CMfinder_results/all/5utr_dataset_nogap.txt.motif.h1_5.h2_5.temp.gap
- Figure 1-figure supplement 2-source data 1/panel B/CMfinder_results/all/combined.pdf
- __MACOSX/Figure 1-figure supplement 2-source data 1/panel B/CMfinder_results/all/._combined.pdf
- Figure 1-figure supplement 2-source data 1/panel B/CMfinder_results/all/5utr_dataset_nogap.txt.motif.h1_4.h2_5.temp.gap
- Figure 1-figure supplement 2-source data 1/panel B/CMfinder_results/all/5utr_dataset_nogap.txt.motif.h1_1.h1_5.temp.gap
- Figure 1-figure supplement 2-source data 1/panel B/CMfinder_results/all/5utr_dataset_nogap.txt.motif.h1_5
- Figure 1-figure supplement 2-source data 1/panel B/CMfinder_results/all/5utr_dataset_nogap.txt.motif.h1_2
- Figure 1-figure supplement 2-source data 1/panel B/CMfinder_results/all/5utr_dataset_nogap.txt.motif.h1_3
- Figure 1-figure supplement 2-source data 1/panel B/CMfinder_results/all/5utr_dataset_nogap.txt.motif.h1_4
- Figure 1-figure supplement 2-source data 1/panel B/CMfinder_results/all/h1.pdf
- __MACOSX/Figure 1-figure supplement 2-source data 1/panel B/CMfinder_results/all/._h1.pdf
- Figure 1-figure supplement 2-source data 1/panel B/CMfinder_results/all/5utr_dataset_nogap.txt.motif.h2_2.h2_4.h2_3.h1_3.temp.gap
- Figure 1-figure supplement 2-source data 1/panel B/CMfinder_results/all/h2.pdf
- __MACOSX/Figure 1-figure supplement 2-source data 1/panel B/CMfinder_results/all/._h2.pdf
- Figure 1-figure supplement 2-source data 1/panel B/CMfinder_results/all/5utr_dataset_nogap.txt.motif.h1_5.h2_1.temp.gap
- Figure 1-figure supplement 2-source data 1/panel B/CMfinder_results/all/5utr_dataset_nogap.txt.motif.h1_2.h1_4.temp.gap
- Figure 1-figure supplement 2-source data 1/panel B/CMfinder_results/all/5utr_dataset_nogap.txt.motif.h2_5
- Figure 1-figure supplement 2-source data 1/panel B/CMfinder_results/all/5utr_dataset_nogap.txt.motif.h2_2
- Figure 1-figure supplement 2-source data 1/panel B/CMfinder_results/all/5utr_dataset_nogap.txt.file-list.single
- Figure 1-figure supplement 2-source data 1/panel B/CMfinder_results/all/5utr_dataset_nogap.txt.motif.h1_3.h2_1.h2_2.h2_4.h2_3.temp.gap
- Figure 1-figure supplement 2-source data 1/panel B/CMfinder_results/all/5utr_dataset_nogap.txt.motif.h2_3
- Figure 1-figure supplement 2-source data 1/panel B/CMfinder_results/all/5utr_dataset_nogap.txt.motif.h2_4
- Figure 1-figure supplement 2-source data 1/panel B/CMfinder_results/all/5utr_dataset_nogap.txt.motif.h1_1.h1_2.temp.gap
- Figure 1-figure supplement 2-source data 1/panel B/CMfinder_results/all/5utr_dataset_nogap.txt.motif.h2_2.h2_4.h2_3.h2_1.temp.gap
- Figure 1-figure supplement 2-source data 1/panel B/CMfinder_results/all/5utr_dataset_nogap.txt.motif.h2_2.h2_5.temp.gap
- Figure 1-figure supplement 2-source data 1/panel B/CMfinder_results/subgroup2/5utr_dataset_nogap.txt.motif.h1_1
- Figure 1-figure supplement 2-source data 1/panel B/CMfinder_results/subgroup2/5utr_dataset_nogap.txt.motif.h1_5.h2_3.temp.gap
- Figure 1-figure supplement 2-source data 1/panel B/CMfinder_results/subgroup2/5utr_dataset_nogap.txt.motif.h2_3.h2_5.temp.gap
- Figure 1-figure supplement 2-source data 1/panel B/CMfinder_results/subgroup2/5utr_dataset_nogap.txt.file-list.double
- Figure 1-figure supplement 2-source data 1/panel B/CMfinder_results/subgroup2/5utr_dataset_nogap.txt.motif.h2_2.h2_3.h1_5
- Figure 1-figure supplement 2-source data 1/panel B/CMfinder_results/subgroup2/.DS_Store
- __MACOSX/Figure 1-figure supplement 2-source data 1/panel B/CMfinder_results/subgroup2/._.DS_Store
- Figure 1-figure supplement 2-source data 1/panel B/CMfinder_results/subgroup2/5utr_dataset_nogap.txt.motif.h1_2.h2_5.h2_1.h1_3.temp.gap
- Figure 1-figure supplement 2-source data 1/panel B/CMfinder_results/subgroup2/5utr_dataset_nogap.txt.motif.h2_2.h2_3
- Figure 1-figure supplement 2-source data 1/panel B/CMfinder_results/subgroup2/5utr_dataset_nogap.txt.motif.h2_1
- Figure 1-figure supplement 2-source data 1/panel B/CMfinder_results/subgroup2/5utr_dataset_nogap.txt
- __MACOSX/Figure 1-figure supplement 2-source data 1/panel B/CMfinder_results/subgroup2/._5utr_dataset_nogap.txt
- Figure 1-figure supplement 2-source data 1/panel B/CMfinder_results/subgroup2/combined.pdf
- __MACOSX/Figure 1-figure supplement 2-source data 1/panel B/CMfinder_results/subgroup2/._combined.pdf
- Figure 1-figure supplement 2-source data 1/panel B/CMfinder_results/subgroup2/5utr_dataset_nogap.txt.motif.h1_5
- Figure 1-figure supplement 2-source data 1/panel B/CMfinder_results/subgroup2/5utr_dataset_nogap.txt.motif.h1_2
- Figure 1-figure supplement 2-source data 1/panel B/CMfinder_results/subgroup2/5utr_dataset_nogap.txt.motif.h1_2.h2_5
- Figure 1-figure supplement 2-source data 1/panel B/CMfinder_results/subgroup2/5utr_dataset_nogap.txt.motif.h1_3
- Figure 1-figure supplement 2-source data 1/panel B/CMfinder_results/subgroup2/5utr_dataset_nogap.txt.motif.h1_4
- Figure 1-figure supplement 2-source data 1/panel B/CMfinder_results/subgroup2/h1.pdf
- __MACOSX/Figure 1-figure supplement 2-source data 1/panel B/CMfinder_results/subgroup2/._h1.pdf
- Figure 1-figure supplement 2-source data 1/panel B/CMfinder_results/subgroup2/5utr_dataset_nogap.txt.motif.h2_2.h2_3.h1_5.h1_4
- Figure 1-figure supplement 2-source data 1/panel B/CMfinder_results/subgroup2/h2.pdf
- __MACOSX/Figure 1-figure supplement 2-source data 1/panel B/CMfinder_results/subgroup2/._h2.pdf
- Figure 1-figure supplement 2-source data 1/panel B/CMfinder_results/subgroup2/5utr_dataset_nogap.txt.motif.h2_2.h2_3.h1_5.h2_4.temp.gap
- Figure 1-figure supplement 2-source data 1/panel B/CMfinder_results/subgroup2/5utr_dataset_nogap.txt.motif.h2_5
- Figure 1-figure supplement 2-source data 1/panel B/CMfinder_results/subgroup2/5utr_dataset_nogap.txt.motif.h2_2
- Figure 1-figure supplement 2-source data 1/panel B/CMfinder_results/subgroup2/5utr_dataset_nogap.txt.file-list.single
- Figure 1-figure supplement 2-source data 1/panel B/CMfinder_results/subgroup2/5utr_dataset_nogap.txt.motif.h2_3
- Figure 1-figure supplement 2-source data 1/panel B/CMfinder_results/subgroup2/5utr_dataset_nogap.txt.motif.h2_4
- Figure 1-figure supplement 2-source data 1/panel B/CMfinder_results/subgroup2/5utr_dataset_nogap.txt.motif.h2_2.h2_3.h1_5.h1_4.h2_4
- Figure 1-figure supplement 2-source data 1/panel B/CMfinder_results/subgroup2/5utr_dataset_nogap.txt.motif.h1_2.h2_5.h2_1
