# Supplementary material for: A nascent polypeptide sequence modulates DnaA translation elongation in response to nutrient availability
Source: eLife. 2021 Sep 15;10:e71611. doi: 10.7554/eLife.71611 (PMC8443254; doi:10.7554/eLife.71611)
Supplement: Figure 1—figure supplement 2—source data 1. [file elife-71611-fig1-figsupp2-data1.zip › Figure 1-figure supplement 2-source data 1/panel C/ViennaRNA_RNAcofold/output6sd8asd.txt]

>t
CUCAAC&CACCUCCU
......&........ (  0.00)
...,..&....,... [ -0.00]
 frequency of mfe structure in ensemble 0.992752; delta G binding=  2.97
>t
UCAACG&CACCUCCU
......&........ (  0.00)
.....(&........ [ -0.05]
 frequency of mfe structure in ensemble 0.916039; delta G binding=  1.44
>t
CAACGC&CACCUCCU
......&........ (  0.00)
....(.&........ [ -0.11]
 frequency of mfe structure in ensemble 0.829213; delta G binding=  0.95
>t
AACGCU&CACCUCCU
......&........ (  0.00)
...(..&........ [ -0.11]
 frequency of mfe structure in ensemble 0.828923; delta G binding=  0.95
>t
ACGCUC&CACCUCCU
......&........ (  0.00)
..(...&........ [ -0.11]
 frequency of mfe structure in ensemble 0.830508; delta G binding=  0.96
>t
CGCUCU&CACCUCCU
......&........ (  0.00)
.(....&........ [ -0.11]
 frequency of mfe structure in ensemble 0.831409; delta G binding=  0.96
>t
GCUCUU&CACCUCCU
......&........ (  0.00)
(.....&........ [ -0.10]
 frequency of mfe structure in ensemble 0.851341; delta G binding=  1.05
>t
CUCUUC&CACCUCCU
......&........ (  0.00)
......&.)...... [ -0.00]
 frequency of mfe structure in ensemble 0.995753; delta G binding=  3.29
>t
UCUUCC&CACCUCCU
......&........ (  0.00)
......&.)...... [ -0.00]
 frequency of mfe structure in ensemble 0.995838; delta G binding=  3.31
>t
CUUCCA&CACCUCCU
......&........ (  0.00)
..,...&.}...... [ -0.00]
 frequency of mfe structure in ensemble 0.996275; delta G binding=  3.38
>t
UUCCAG&CACCUCCU
......&........ (  0.00)
....{(&...,,... [ -0.11]
 frequency of mfe structure in ensemble 0.830204; delta G binding=  0.96
>t
UCCAGU&CACCUCCU
......&........ (  0.00)
...{(.&...,,... [ -0.39]
 frequency of mfe structure in ensemble 0.521439; delta G binding=  0.05
>t
CCAGUC&CACCUCCU
......&........ (  0.00)
..,(,.&.,,..... [ -0.47]
 frequency of mfe structure in ensemble 0.459111; delta G binding= -0.10
>t
CAGUCU&CACCUCCU
......&........ (  0.00)
.,(,..&.,,..... [ -0.47]
 frequency of mfe structure in ensemble 0.458905; delta G binding= -0.10
>t
AGUCUU&CACCUCCU
......&........ (  0.00)
.({...&.}}..... [ -0.39]
 frequency of mfe structure in ensemble 0.520447; delta G binding=  0.05
>t
GUCUUG&CACCUCCU
......&........ (  0.00)
(,....&.}}..... [ -0.32]
 frequency of mfe structure in ensemble 0.584098; delta G binding=  0.20
>t
UCUUGG&CACCUCCU
....((&..)).... ( -1.34)
....((&..}}.... [ -1.69]
 frequency of mfe structure in ensemble 0.55829; delta G binding= -1.65
>t
CUUGGA&CACCUCCU
...(((&....))). ( -2.85)
...(({&....})). [ -3.18]
 frequency of mfe structure in ensemble 0.573479; delta G binding= -3.18
>t
UUGGAU&CACCUCCU
..(((.&....))). ( -3.52)
..(((.&....))). [ -3.66]
 frequency of mfe structure in ensemble 0.786849; delta G binding= -3.66
>t
UGGAUA&CACCUCCU
.(((..&....))). ( -3.52)
.(((..&....))). [ -3.67]
 frequency of mfe structure in ensemble 0.785631; delta G binding= -3.66
>t
GGAUAA&CACCUCCU
(((...&....))). ( -3.50)
(((...&....))). [ -3.64]
 frequency of mfe structure in ensemble 0.793044; delta G binding= -3.64
>t
GAUAAA&CACCUCCU
......&........ (  0.00)
(,....&....,,.. [ -0.43]
 frequency of mfe structure in ensemble 0.489666; delta G binding= -0.02
>t
AUAAAA&CACCUCCU
......&........ (  0.00)
......&....}... [ -0.01]
 frequency of mfe structure in ensemble 0.984716; delta G binding=  2.51
>t
UAAAAC&CACCUCCU
......&........ (  0.00)
......&....}... [ -0.01]
 frequency of mfe structure in ensemble 0.984993; delta G binding=  2.52
>t
AAAACA&CACCUCCU
......&........ (  0.00)
......&....}... [ -0.01]
 frequency of mfe structure in ensemble 0.987145; delta G binding=  2.62
>t
AAACAA&CACCUCCU
......&........ (  0.00)
......&....}... [ -0.01]
 frequency of mfe structure in ensemble 0.987434; delta G binding=  2.63
>t
AACAAG&CACCUCCU
......&........ (  0.00)
....((&...}}... [ -0.12]
 frequency of mfe structure in ensemble 0.815995; delta G binding=  0.90
>t
ACAAGG&CACCUCCU
...(((&..)))... ( -2.47)
...(((&..)))... [ -2.69]
 frequency of mfe structure in ensemble 0.691102; delta G binding= -2.69
>t
CAAGGC&CACCUCCU
..(((.&..)))... ( -3.16)
..(((.&..)))... [ -3.33]
 frequency of mfe structure in ensemble 0.752934; delta G binding= -3.33
>t
AAGGCG&CACCUCCU
.(((..&..)))... ( -3.16)
.(((..&..)))... [ -3.54]
 frequency of mfe structure in ensemble 0.529493; delta G binding= -3.54
>t
AGGCGG&CACCUCCU
(((.((&..)).))) ( -5.44)
(((.((&..)).))) [ -5.68]
 frequency of mfe structure in ensemble 0.666429; delta G binding= -5.68
>t
GGCGGC&CACCUCCU
((.((.&..)).)). ( -5.76)
((.((.&..)).)). [ -5.80]
 frequency of mfe structure in ensemble 0.93869; delta G binding= -5.80
>t
GCGGCG&CACCUCCU
..((..&..)).... ( -2.15)
..((..&..)).,.. [ -2.80]
 frequency of mfe structure in ensemble 0.339849; delta G binding= -2.79
>t
CGGCGG&CACCUCCU
.((.((&..)).)). ( -5.21)
.((.((&..)).)). [ -5.27]
 frequency of mfe structure in ensemble 0.907944; delta G binding= -5.26
>t
GGCGGC&CACCUCCU
((.((.&..)).)). ( -5.76)
((.((.&..)).)). [ -5.80]
 frequency of mfe structure in ensemble 0.93869; delta G binding= -5.80
>t
GCGGCG&CACCUCCU
..((..&..)).... ( -2.15)
..((..&..)).,.. [ -2.80]
 frequency of mfe structure in ensemble 0.339849; delta G binding= -2.79
>t
CGGCGG&CACCUCCU
.((.((&..)).)). ( -5.21)
.((.((&..)).)). [ -5.27]
 frequency of mfe structure in ensemble 0.907944; delta G binding= -5.26
>t
GGCGGA&CACCUCCU
((.((.&..)).)). ( -5.72)
((.((.&..)).)). [ -5.76]
 frequency of mfe structure in ensemble 0.929575; delta G binding= -5.76
>t
GCGGAC&CACCUCCU
..(((.&....))). ( -3.51)
..(((.&....))). [ -3.71]
 frequency of mfe structure in ensemble 0.717613; delta G binding= -3.71
>t
CGGACC&CACCUCCU
.(((..&....))). ( -3.51)
.(((..&....))). [ -3.68]
 frequency of mfe structure in ensemble 0.753457; delta G binding= -3.68
>t
GGACCC&CACCUCCU
(((...&....))). ( -3.37)
(((...&....))). [ -3.53]
 frequency of mfe structure in ensemble 0.760645; delta G binding= -3.53
>t
GACCCA&CACCUCCU
......&........ (  0.00)
(,....&....,,.. [ -0.40]
 frequency of mfe structure in ensemble 0.514551; delta G binding=  0.04
>t
ACCCAU&CACCUCCU
......&........ (  0.00)
....,.&....,... [ -0.00]
 frequency of mfe structure in ensemble 0.995826; delta G binding=  3.31
>t
CCCAUC&CACCUCCU
......&........ (  0.00)
...,..&........ [ -0.00]
 frequency of mfe structure in ensemble 0.99596; delta G binding=  3.32
>t
CCAUCG&CACCUCCU
......&........ (  0.00)
.....(&........ [ -0.05]
 frequency of mfe structure in ensemble 0.918849; delta G binding=  1.47
>t
CAUCGU&CACCUCCU
......&........ (  0.00)
....(,&.,}..... [ -0.25]
 frequency of mfe structure in ensemble 0.656716; delta G binding=  0.39
>t
AUCGUG&CACCUCCU
...(((&)))..... ( -1.75)
...(((&)))..... [ -1.83]
 frequency of mfe structure in ensemble 0.879092; delta G binding= -1.80
>t
UCGUGU&CACCUCCU
..(((.&)))..... ( -2.41)
..(((.&)))..... [ -2.46]
 frequency of mfe structure in ensemble 0.922288; delta G binding= -2.45
>t
CGUGUU&CACCUCCU
.(((..&)))..... ( -2.41)
.(((..&)))..... [ -2.46]
 frequency of mfe structure in ensemble 0.916918; delta G binding= -2.45
>t
GUGUUC&CACCUCCU
(((...&)))..... ( -2.13)
(((...&)))..... [ -2.20]
 frequency of mfe structure in ensemble 0.894491; delta G binding= -2.18
>t
UGUUCG&CACCUCCU
......&........ (  0.00)
.(,...&.},..... [ -0.33]
 frequency of mfe structure in ensemble 0.582801; delta G binding=  0.20
>t
GUUCGC&CACCUCCU
......&........ (  0.00)
(,....&.,}..... [ -0.33]
 frequency of mfe structure in ensemble 0.575908; delta G binding=  0.19
>t
UUCGCC&CACCUCCU
......&........ (  0.00)
...(..&........ [ -0.11]
 frequency of mfe structure in ensemble 0.833382; delta G binding=  0.97
>t
UCGCCG&CACCUCCU
......&........ (  0.00)
..(...&........ [ -0.15]
 frequency of mfe structure in ensemble 0.773956; delta G binding=  0.74
>t
CGCCGA&CACCUCCU
......&........ (  0.00)
....(.&........ [ -0.46]
 frequency of mfe structure in ensemble 0.467291; delta G binding= -0.08
>t
GCCGAG&CACCUCCU
...(((&...))).. ( -2.18)
...(((&...))).. [ -2.25]
 frequency of mfe structure in ensemble 0.88298; delta G binding= -2.24
>t
CCGAGU&CACCUCCU
..(((.&...))).. ( -2.95)
..(((.&...))).. [ -2.99]
 frequency of mfe structure in ensemble 0.930854; delta G binding= -2.99
>t
CGAGUA&CACCUCCU
.(((..&...))).. ( -2.95)
.(((..&...))).. [ -3.02]
 frequency of mfe structure in ensemble 0.893797; delta G binding= -3.01
>t
GAGUAA&CACCUCCU
(((...&...))).. ( -2.67)
(((...&...))).. [ -2.75]
 frequency of mfe structure in ensemble 0.878186; delta G binding= -2.74
>t
AGUAAG&CACCUCCU
......&........ (  0.00)
.({...&.}}..... [ -0.52]
 frequency of mfe structure in ensemble 0.419059; delta G binding= -0.20
>t
GUAAGA&CACCUCCU
......&........ (  0.00)
...,(.&...,,... [ -0.81]
 frequency of mfe structure in ensemble 0.259924; delta G binding= -0.63
>t
UAAGAA&CACCUCCU
......&........ (  0.00)
..,(,.&...,),.. [ -0.82]
 frequency of mfe structure in ensemble 0.258037; delta G binding= -0.64
>t
AAGAAC&CACCUCCU
......&........ (  0.00)
.,(,..&...,),.. [ -0.82]
 frequency of mfe structure in ensemble 0.258152; delta G binding= -0.64
>t
AGAACC&CACCUCCU
......&........ (  0.00)
.(,...&....}}.. [ -0.68]
 frequency of mfe structure in ensemble 0.324858; delta G binding= -0.44
>t
GAACCU&CACCUCCU
......&........ (  0.00)
({....&....}}.. [ -0.49]
 frequency of mfe structure in ensemble 0.440211; delta G binding= -0.14
>t
AACCUG&CACCUCCU
......&........ (  0.00)
....,(&},...... [ -0.07]
 frequency of mfe structure in ensemble 0.89251; delta G binding=  1.28
>t
ACCUGU&CACCUCCU
......&........ (  0.00)
....(.&,},..... [ -0.25]
 frequency of mfe structure in ensemble 0.66189; delta G binding=  0.40
>t
CCUGUG&CACCUCCU
...(((&)))..... ( -1.44)
...(((&)))..... [ -1.55]
 frequency of mfe structure in ensemble 0.833503; delta G binding= -1.50
>t
CUGUGU&CACCUCCU
..(((.&)))..... ( -2.10)
..(((.&)))..... [ -2.17]
 frequency of mfe structure in ensemble 0.897691; delta G binding= -2.15
>t
UGUGUG&CACCUCCU
.(((..&)))..... ( -2.10)
.({(,,&)))..... [ -2.50]
 frequency of mfe structure in ensemble 0.511313; delta G binding= -2.49
>t
GUGUGC&CACCUCCU
(((...&)))..... ( -2.13)
(,({{.&)))..... [ -2.74]
 frequency of mfe structure in ensemble 0.364286; delta G binding= -2.73
>t
UGUGCG&CACCUCCU
.(((..&)))..... ( -1.89)
.(((..&)))..... [ -1.96]
 frequency of mfe structure in ensemble 0.88653; delta G binding= -1.94
>t
GUGCGU&CACCUCCU
(((...&)))..... ( -1.92)
(((...&)))..... [ -2.01]
 frequency of mfe structure in ensemble 0.859049; delta G binding= -1.99
>t
UGCGUU&CACCUCCU
......&........ (  0.00)
.{.({.&.}},.... [ -0.55]
 frequency of mfe structure in ensemble 0.404243; delta G binding= -0.23
>t
GCGUUG&CACCUCCU
......&........ (  0.00)
,.(,..&.}},.... [ -0.63]
 frequency of mfe structure in ensemble 0.351463; delta G binding= -0.37
>t
CGUUGA&CACCUCCU
......&........ (  0.00)
.(.,(.&}}.,.... [ -0.90]
 frequency of mfe structure in ensemble 0.226099; delta G binding= -0.74
>t
GUUGAG&CACCUCCU
...(((&...))).. ( -1.87)
...(((&...))).. [ -2.01]
 frequency of mfe structure in ensemble 0.791701; delta G binding= -1.99
>t
UUGAGA&CACCUCCU
..(((.&...))).. ( -3.21)
..(((.&...))).. [ -3.24]
 frequency of mfe structure in ensemble 0.947122; delta G binding= -3.24
>t
UGAGAA&CACCUCCU
.(((..&...))).. ( -3.21)
.(((..&...))).. [ -3.25]
 frequency of mfe structure in ensemble 0.941515; delta G binding= -3.24
>t
GAGAAA&CACCUCCU
(((...&...))).. ( -3.24)
(((...&...))).. [ -3.28]
 frequency of mfe structure in ensemble 0.941848; delta G binding= -3.27
>t
AGAAAA&CACCUCCU
......&........ (  0.00)
.(,...&....}}.. [ -0.68]
 frequency of mfe structure in ensemble 0.323617; delta G binding= -0.44
>t
GAAAAA&CACCUCCU
......&........ (  0.00)
({....&....}}.. [ -0.50]
 frequency of mfe structure in ensemble 0.438106; delta G binding= -0.15
>t
AAAAAC&CACCUCCU
......&........ (  0.00)
......&....}... [ -0.01]
 frequency of mfe structure in ensemble 0.983898; delta G binding=  2.48
>t
AAAACG&CACCUCCU
......&........ (  0.00)
.....(&........ [ -0.06]
 frequency of mfe structure in ensemble 0.911823; delta G binding=  1.41
>t
AAACGG&CACCUCCU
....((&..)).... ( -1.46)
....((&..}}.... [ -1.79]
 frequency of mfe structure in ensemble 0.581413; delta G binding= -1.75
>t
AACGGU&CACCUCCU
...(((&.))).... ( -2.99)
...(((&.))).... [ -3.21]
 frequency of mfe structure in ensemble 0.696892; delta G binding= -3.20
>t
ACGGUC&CACCUCCU
..(((.&.))).... ( -3.45)
..(((.&.))).... [ -3.57]
 frequency of mfe structure in ensemble 0.824495; delta G binding= -3.56
>t
CGGUCG&CACCUCCU
.(((..&.))).... ( -3.45)
.(((..&.))).... [ -3.63]
 frequency of mfe structure in ensemble 0.741843; delta G binding= -3.63
>t
GGUCGC&CACCUCCU
(((...&.))).... ( -3.31)
(((...&.))).... [ -3.58]
 frequency of mfe structure in ensemble 0.634099; delta G binding= -3.58
>t
GUCGCG&CACCUCCU
......&........ (  0.00)
(,.,..&.,}..... [ -0.44]
 frequency of mfe structure in ensemble 0.479428; delta G binding= -0.05
>t
UCGCGC&CACCUCCU
......&........ (  0.00)
..{.{.&..,..... [ -0.27]
 frequency of mfe structure in ensemble 0.642719; delta G binding=  0.35
>t
CGCGCG&CACCUCCU
......&........ (  0.00)
.{.{..&..,,.... [ -0.34]
 frequency of mfe structure in ensemble 0.568215; delta G binding=  0.17
>t
GCGCGC&CACCUCCU
......&........ (  0.00)
,.{.,.&..,,.... [ -0.40]
 frequency of mfe structure in ensemble 0.517169; delta G binding=  0.04
>t
CGCGCC&CACCUCCU
......&........ (  0.00)
.{.{..&..,..... [ -0.27]
 frequency of mfe structure in ensemble 0.643221; delta G binding=  0.36
>t
GCGCCA&CACCUCCU
......&........ (  0.00)
{.{...&..,..... [ -0.24]
 frequency of mfe structure in ensemble 0.674883; delta G binding=  0.45
>t
CGCCAU&CACCUCCU
......&........ (  0.00)
.(....&........ [ -0.11]
 frequency of mfe structure in ensemble 0.833052; delta G binding=  0.97
>t
GCCAUG&CACCUCCU
......&........ (  0.00)
{....,&,....... [ -0.16]
 frequency of mfe structure in ensemble 0.766993; delta G binding=  0.72
>t
CCAUGG&CACCUCCU
....((&..)).... ( -1.34)
....((&..}}.... [ -1.69]
 frequency of mfe structure in ensemble 0.556453; delta G binding= -1.65
>t
CAUGGG&CACCUCCU
...((.&..)).... ( -2.52)
...((,&..}}.,,. [ -3.25]
 frequency of mfe structure in ensemble 0.29766; delta G binding= -3.25
>t
AUGGGG&CACCUCCU
..((((&...)))). ( -4.98)
..((((&..})))}. [ -5.53]
 frequency of mfe structure in ensemble 0.401372; delta G binding= -5.53
>t
UGGGGG&CACCUCCU
.(((((&..))))). ( -8.83)
.(((((&..))))). [ -8.88]
 frequency of mfe structure in ensemble 0.92056; delta G binding= -8.88
>t
GGGGGG&CACCUCCU
(((((.&..))))). ( -9.99)
(((((.&..))))). [-10.22]
 frequency of mfe structure in ensemble 0.677999; delta G binding=-10.22
>t
GGGGGC&CACCUCCU
(((((.&..))))). ( -9.50)
(((((.&..))))). [ -9.54]
 frequency of mfe structure in ensemble 0.940825; delta G binding= -9.53
>t
GGGGCG&CACCUCCU
((((..&..)))).. ( -5.51)
((((..&..))))}. [ -6.27]
 frequency of mfe structure in ensemble 0.284211; delta G binding= -6.27
>t
GGGCGG&CACCUCCU
(((.((&..)).))) ( -5.48)
(((.((&..)).))} [ -5.87]
 frequency of mfe structure in ensemble 0.525106; delta G binding= -5.87
>t
GGCGGC&CACCUCCU
((.((.&..)).)). ( -5.76)
((.((.&..)).)). [ -5.80]
 frequency of mfe structure in ensemble 0.93869; delta G binding= -5.80
>t
GCGGCG&CACCUCCU
..((..&..)).... ( -2.15)
..((..&..)).,.. [ -2.80]
 frequency of mfe structure in ensemble 0.339849; delta G binding= -2.79
>t
CGGCGG&CACCUCCU
.((.((&..)).)). ( -5.21)
.((.((&..)).)). [ -5.27]
 frequency of mfe structure in ensemble 0.907944; delta G binding= -5.26
>t
GGCGGC&CACCUCCU
((.((.&..)).)). ( -5.76)
((.((.&..)).)). [ -5.80]
 frequency of mfe structure in ensemble 0.93869; delta G binding= -5.80
>t
GCGGCU&CACCUCCU
..((..&..)).... ( -2.15)
..((..&..)).,.. [ -2.59]
 frequency of mfe structure in ensemble 0.48447; delta G binding= -2.58
>t
CGGCUG&CACCUCCU
.((...&..)).... ( -2.15)
.((...&..)).... [ -2.59]
 frequency of mfe structure in ensemble 0.484771; delta G binding= -2.58
>t
GGCUGA&CACCUCCU
((.((.&)))).... ( -2.75)
((.((.&)))).... [ -3.07]
 frequency of mfe structure in ensemble 0.587943; delta G binding= -3.07
>t
GCUGAG&CACCUCCU
...(((&...))).. ( -1.87)
...(((&...))).. [ -2.00]
 frequency of mfe structure in ensemble 0.80981; delta G binding= -1.97
>t
CUGAGG&CACCUCCU
..((((&..)))).. ( -5.72)
..((((&..)))).. [ -5.76]
 frequency of mfe structure in ensemble 0.942616; delta G binding= -5.75
>t
UGAGGG&CACCUCCU
.((((.&..)))).. ( -6.90)
.((((.&..)))).. [ -6.95]
 frequency of mfe structure in ensemble 0.92355; delta G binding= -6.95
>t
GAGGGA&CACCUCCU
((((..&..)))).. ( -6.93)
((((..&..)))).. [ -7.09]
 frequency of mfe structure in ensemble 0.767567; delta G binding= -7.09
>t
AGGGAU&CACCUCCU
.((((.&....)))) ( -4.16)
.((({.&....)))} [ -4.69]
 frequency of mfe structure in ensemble 0.411599; delta G binding= -4.69
>t
GGGAUG&CACCUCCU
((((..&....)))) ( -3.91)
((((..&....)))} [ -4.57]
 frequency of mfe structure in ensemble 0.332641; delta G binding= -4.57
>t
GGAUGC&CACCUCCU
(((.(.&..).))). ( -3.59)
(((.{.&..,.))). [ -4.13]
 frequency of mfe structure in ensemble 0.411141; delta G binding= -4.12
>t
GAUGCG&CACCUCCU
......&........ (  0.00)
({.{..&..,.}}.. [ -0.77]
 frequency of mfe structure in ensemble 0.279991; delta G binding= -0.57
>t
AUGCGG&CACCUCCU
....((&..)).... ( -1.46)
....((&..)).,.. [ -1.98]
 frequency of mfe structure in ensemble 0.424294; delta G binding= -1.95
>t
UGCGGC&CACCUCCU
...((.&..)).... ( -2.15)
...((.&..)).,.. [ -2.58]
 frequency of mfe structure in ensemble 0.491922; delta G binding= -2.57
>t
GCGGCG&CACCUCCU
..((..&..)).... ( -2.15)
..((..&..)).,.. [ -2.80]
 frequency of mfe structure in ensemble 0.339849; delta G binding= -2.79
>t
CGGCGA&CACCUCCU
.((.(.&).)).... ( -2.78)
.((.(.&,.}).,,. [ -3.33]
 frequency of mfe structure in ensemble 0.403767; delta G binding= -3.32
>t
GGCGAU&CACCUCCU
((.(..&).)).... ( -2.64)
((.(..&,.}).,,. [ -3.19]
 frequency of mfe structure in ensemble 0.403085; delta G binding= -3.18
>t
GCGAUU&CACCUCCU
......&........ (  0.00)
,.({..&....}}.. [ -0.73]
 frequency of mfe structure in ensemble 0.298922; delta G binding= -0.51
>t
CGAUUG&CACCUCCU
......&........ (  0.00)
.(,...&....,}.. [ -0.57]
 frequency of mfe structure in ensemble 0.391249; delta G binding= -0.26
>t
GAUUGU&CACCUCCU
......&........ (  0.00)
(,..,.&....,,.. [ -0.62]
 frequency of mfe structure in ensemble 0.357898; delta G binding= -0.35
>t
AUUGUU&CACCUCCU
......&........ (  0.00)
...(,.&,),..... [ -0.31]
 frequency of mfe structure in ensemble 0.595643; delta G binding=  0.23
>t
UUGUUU&CACCUCCU
......&........ (  0.00)
..(,..&,),..... [ -0.31]
 frequency of mfe structure in ensemble 0.595456; delta G binding=  0.23
>t
UGUUUU&CACCUCCU
......&........ (  0.00)
.(,...&.},..... [ -0.29]
 frequency of mfe structure in ensemble 0.613179; delta G binding=  0.28
>t
GUUUUU&CACCUCCU
......&........ (  0.00)
({....&.}}..... [ -0.26]
 frequency of mfe structure in ensemble 0.652242; delta G binding=  0.38
>t
UUUUUG&CACCUCCU
......&........ (  0.00)
....,(&}}...... [ -0.08]
 frequency of mfe structure in ensemble 0.881567; delta G binding=  1.21
>t
UUUUGU&CACCUCCU
......&........ (  0.00)
...,(.&,}...... [ -0.26]
 frequency of mfe structure in ensemble 0.644183; delta G binding=  0.36
>t
UUUGUG&CACCUCCU
...(((&)))..... ( -1.44)
...(((&)))..... [ -1.55]
 frequency of mfe structure in ensemble 0.830842; delta G binding= -1.50
>t
UUGUGC&CACCUCCU
..(((.&)))..... ( -1.89)
..(((.&)))..... [ -1.96]
 frequency of mfe structure in ensemble 0.890862; delta G binding= -1.94
>t
UGUGCA&CACCUCCU
.(((..&)))..... ( -1.89)
.(((..&)))..... [ -1.96]
 frequency of mfe structure in ensemble 0.892527; delta G binding= -1.93
>t
GUGCAA&CACCUCCU
(((...&)))..... ( -1.92)
(((...&)))..... [ -1.99]
 frequency of mfe structure in ensemble 0.897026; delta G binding= -1.96
>t
UGCAAG&CACCUCCU
......&........ (  0.00)
.{...,&........ [ -0.24]
 frequency of mfe structure in ensemble 0.67479; delta G binding=  0.44
>t
GCAAGG&CACCUCCU
...(((&..)))... ( -2.47)
...(((&..)))... [ -2.72]
 frequency of mfe structure in ensemble 0.665477; delta G binding= -2.71
>t
CAAGGC&CACCUCCU
..(((.&..)))... ( -3.16)
..(((.&..)))... [ -3.33]
 frequency of mfe structure in ensemble 0.752934; delta G binding= -3.33
>t
AAGGCG&CACCUCCU
.(((..&..)))... ( -3.16)
.(((..&..)))... [ -3.54]
 frequency of mfe structure in ensemble 0.529493; delta G binding= -3.54
>t
AGGCGG&CACCUCCU
(((.((&..)).))) ( -5.44)
(((.((&..)).))) [ -5.68]
 frequency of mfe structure in ensemble 0.666429; delta G binding= -5.68
>t
GGCGGU&CACCUCCU
((.(((&.))).)). ( -6.60)
((.(((&.))).)). [ -6.76]
 frequency of mfe structure in ensemble 0.760848; delta G binding= -6.76
>t
GCGGUG&CACCUCCU
..((((&)))).... ( -5.60)
,.((((&)))).,.. [ -5.92]
 frequency of mfe structure in ensemble 0.585341; delta G binding= -5.92
>t
CGGUGG&CACCUCCU
.((((.&)))).... ( -7.01)
.((((.&)))).... [ -7.08]
 frequency of mfe structure in ensemble 0.888815; delta G binding= -7.08
>t
GGUGGA&CACCUCCU
((((..&)))).... ( -6.87)
((((..&)))).... [ -7.01]
 frequency of mfe structure in ensemble 0.797404; delta G binding= -7.01
>t
GUGGAC&CACCUCCU
..(((.&....))). ( -3.39)
..(({.&..,.})}. [ -3.77]
 frequency of mfe structure in ensemble 0.531707; delta G binding= -3.77
>t
UGGACG&CACCUCCU
.(((..&....))). ( -3.39)
.(((..&....))). [ -3.78]
 frequency of mfe structure in ensemble 0.525707; delta G binding= -3.78
>t
GGACGA&CACCUCCU
(((.(.&..).))). ( -3.55)
(((.{.&..,.))). [ -4.15]
 frequency of mfe structure in ensemble 0.370426; delta G binding= -4.15
>t
GACGAA&CACCUCCU
...((.&....)).. ( -0.05)
{,.(..&....}).. [ -0.92]
 frequency of mfe structure in ensemble 0.235123; delta G binding= -0.78
>t
ACGAAU&CACCUCCU
..((..&....)).. ( -0.05)
..({..&....}).. [ -0.61]
 frequency of mfe structure in ensemble 0.394783; delta G binding= -0.34
>t
CGAAUG&CACCUCCU
.((...&....)).. ( -0.05)
.({...&....}}.. [ -0.65]
 frequency of mfe structure in ensemble 0.370791; delta G binding= -0.39
