# Supplementary material for: A nascent polypeptide sequence modulates DnaA translation elongation in response to nutrient availability
Source: eLife. 2021 Sep 15;10:e71611. doi: 10.7554/eLife.71611 (PMC8443254; doi:10.7554/eLife.71611)
Supplement: Figure 1—figure supplement 2—source data 1. [file elife-71611-fig1-figsupp2-data1.zip › Figure 1-figure supplement 2-source data 1/panel C/ViennaRNA_RNAcofold/output8sd8asd.txt]

>t
CUCAACGC&CACCUCCU
........&........ (  0.00)
......(.&........ [ -0.11]
 frequency of mfe structure in ensemble 0.826761; delta G binding=  0.95
>t
UCAACGCU&CACCUCCU
........&........ (  0.00)
.....(..&........ [ -0.11]
 frequency of mfe structure in ensemble 0.826548; delta G binding=  0.94
>t
CAACGCUC&CACCUCCU
........&........ (  0.00)
....(...&........ [ -0.12]
 frequency of mfe structure in ensemble 0.82552; delta G binding=  0.94
>t
AACGCUCU&CACCUCCU
........&........ (  0.00)
...(....&........ [ -0.11]
 frequency of mfe structure in ensemble 0.826359; delta G binding=  0.94
>t
ACGCUCUU&CACCUCCU
........&........ (  0.00)
..(.....&........ [ -0.11]
 frequency of mfe structure in ensemble 0.82876; delta G binding=  0.95
>t
CGCUCUUC&CACCUCCU
........&........ (  0.00)
.(......&........ [ -0.11]
 frequency of mfe structure in ensemble 0.829314; delta G binding=  0.95
>t
GCUCUUCC&CACCUCCU
........&........ (  0.00)
(.......&........ [ -0.10]
 frequency of mfe structure in ensemble 0.849563; delta G binding=  1.05
>t
CUCUUCCA&CACCUCCU
........&........ (  0.00)
........&.)...... [ -0.00]
 frequency of mfe structure in ensemble 0.994902; delta G binding=  3.19
>t
UCUUCCAG&CACCUCCU
........&........ (  0.00)
......{(&...,,... [ -0.11]
 frequency of mfe structure in ensemble 0.82644; delta G binding=  0.96
>t
CUUCCAGU&CACCUCCU
........&........ (  0.00)
.....{(.&...,,... [ -0.40]
 frequency of mfe structure in ensemble 0.518372; delta G binding=  0.06
>t
UUCCAGUC&CACCUCCU
........&........ (  0.00)
....,(,.&.,,..... [ -0.47]
 frequency of mfe structure in ensemble 0.458441; delta G binding= -0.10
>t
UCCAGUCU&CACCUCCU
........&........ (  0.00)
...,(,..&.,,..... [ -0.47]
 frequency of mfe structure in ensemble 0.458625; delta G binding= -0.10
>t
CCAGUCUU&CACCUCCU
........&........ (  0.00)
..,(,...&.,,..... [ -0.47]
 frequency of mfe structure in ensemble 0.45843; delta G binding= -0.10
>t
CAGUCUUG&CACCUCCU
........&........ (  0.00)
.,(,....&.,,..... [ -0.52]
 frequency of mfe structure in ensemble 0.423281; delta G binding= -0.18
>t
AGUCUUGG&CACCUCCU
......((&..)).... ( -1.34)
......((&..}}.... [ -1.75]
 frequency of mfe structure in ensemble 0.509517; delta G binding= -1.71
>t
GUCUUGGA&CACCUCCU
.....(((&....))). ( -2.85)
.....(({&....})). [ -3.19]
 frequency of mfe structure in ensemble 0.570002; delta G binding= -3.18
>t
UCUUGGAU&CACCUCCU
....(((.&....))). ( -3.52)
....(((.&....))). [ -3.66]
 frequency of mfe structure in ensemble 0.786818; delta G binding= -3.65
>t
CUUGGAUA&CACCUCCU
...(((..&....))). ( -3.52)
...(((..&....))). [ -3.67]
 frequency of mfe structure in ensemble 0.785325; delta G binding= -3.66
>t
UUGGAUAA&CACCUCCU
..(((...&....))). ( -3.52)
..(((...&....))). [ -3.67]
 frequency of mfe structure in ensemble 0.785282; delta G binding= -3.66
>t
UGGAUAAA&CACCUCCU
.(((....&....))). ( -3.52)
.(((....&....))). [ -3.67]
 frequency of mfe structure in ensemble 0.785558; delta G binding= -3.66
>t
GGAUAAAA&CACCUCCU
(((.....&....))). ( -3.50)
(((.....&....))). [ -3.64]
 frequency of mfe structure in ensemble 0.79297; delta G binding= -3.64
>t
GAUAAAAC&CACCUCCU
........&........ (  0.00)
(,......&....,,.. [ -0.43]
 frequency of mfe structure in ensemble 0.48803; delta G binding= -0.03
>t
AUAAAACA&CACCUCCU
........&........ (  0.00)
........&....}... [ -0.01]
 frequency of mfe structure in ensemble 0.982558; delta G binding=  2.44
>t
UAAAACAA&CACCUCCU
........&........ (  0.00)
........&....}... [ -0.01]
 frequency of mfe structure in ensemble 0.980125; delta G binding=  2.36
>t
AAAACAAG&CACCUCCU
........&........ (  0.00)
......{(&...,}... [ -0.13]
 frequency of mfe structure in ensemble 0.810497; delta G binding=  0.88
>t
AAACAAGG&CACCUCCU
.....(((&..)))... ( -2.47)
.....(((&..)))... [ -2.69]
 frequency of mfe structure in ensemble 0.68894; delta G binding= -2.69
>t
AACAAGGC&CACCUCCU
....(((.&..)))... ( -3.16)
....(((.&..)))... [ -3.34]
 frequency of mfe structure in ensemble 0.746708; delta G binding= -3.33
>t
ACAAGGCG&CACCUCCU
...(((..&..)))... ( -3.16)
...(((..&..)))... [ -3.55]
 frequency of mfe structure in ensemble 0.526427; delta G binding= -3.54
>t
CAAGGCGG&CACCUCCU
..(((.((&..)).))) ( -5.69)
..(((.((&..)).))) [ -5.90]
 frequency of mfe structure in ensemble 0.706317; delta G binding= -5.89
>t
AAGGCGGC&CACCUCCU
.(((.((.&..)).))) ( -6.38)
.(((.((.&..)).))) [ -6.56]
 frequency of mfe structure in ensemble 0.739001; delta G binding= -6.56
>t
AGGCGGCG&CACCUCCU
(((.((..&..)).))) ( -6.13)
(((.((..&..)).))) [ -6.54]
 frequency of mfe structure in ensemble 0.504262; delta G binding= -6.51
>t
GGCGGCGG&CACCUCCU
((.((.(.&).)).)). ( -6.56)
((.((.(.&).)).)). [ -6.79]
 frequency of mfe structure in ensemble 0.684294; delta G binding= -6.73
>t
GCGGCGGC&CACCUCCU
..((.((.&..)).)). ( -5.90)
..((.((.&..)).)). [ -5.95]
 frequency of mfe structure in ensemble 0.92257; delta G binding= -5.13
>t
CGGCGGCG&CACCUCCU
.((.((..&..)).)). ( -5.90)
.((.((..&..)).)). [ -6.13]
 frequency of mfe structure in ensemble 0.684942; delta G binding= -5.93
>t
GGCGGCGG&CACCUCCU
((.((.(.&).)).)). ( -6.56)
((.((.(.&).)).)). [ -6.79]
 frequency of mfe structure in ensemble 0.684294; delta G binding= -6.73
>t
GCGGCGGA&CACCUCCU
..((.((.&..)).)). ( -5.86)
..((.((.&..)).)). [ -5.91]
 frequency of mfe structure in ensemble 0.915862; delta G binding= -5.87
>t
CGGCGGAC&CACCUCCU
.((.((..&..)).)). ( -5.86)
.((.((..&..)).)). [ -5.91]
 frequency of mfe structure in ensemble 0.913472; delta G binding= -5.88
>t
GGCGGACC&CACCUCCU
((.((...&..)).)). ( -5.72)
((.((...&..)).)). [ -5.77]
 frequency of mfe structure in ensemble 0.916084; delta G binding= -5.62
>t
GCGGACCC&CACCUCCU
..(((...&....))). ( -3.51)
..(((...&....))). [ -3.71]
 frequency of mfe structure in ensemble 0.717601; delta G binding= -3.70
>t
CGGACCCA&CACCUCCU
.(((....&....))). ( -3.51)
.(((....&....))). [ -3.68]
 frequency of mfe structure in ensemble 0.753417; delta G binding= -3.67
>t
GGACCCAU&CACCUCCU
(((.....&....))). ( -3.37)
(((.....&....))). [ -3.53]
 frequency of mfe structure in ensemble 0.760431; delta G binding= -3.52
>t
GACCCAUC&CACCUCCU
........&........ (  0.00)
(,......&....,,.. [ -0.40]
 frequency of mfe structure in ensemble 0.510806; delta G binding=  0.04
>t
ACCCAUCG&CACCUCCU
........&........ (  0.00)
.......(&........ [ -0.05]
 frequency of mfe structure in ensemble 0.916602; delta G binding=  1.46
>t
CCCAUCGU&CACCUCCU
........&........ (  0.00)
......(,&.,}..... [ -0.26]
 frequency of mfe structure in ensemble 0.654429; delta G binding=  0.39
>t
CCAUCGUG&CACCUCCU
.....(((&)))..... ( -1.75)
.....(((&)))..... [ -1.83]
 frequency of mfe structure in ensemble 0.878091; delta G binding= -1.79
>t
CAUCGUGU&CACCUCCU
....(((.&)))..... ( -2.41)
....(((.&)))..... [ -2.46]
 frequency of mfe structure in ensemble 0.921033; delta G binding= -2.44
>t
AUCGUGUU&CACCUCCU
...(((..&)))..... ( -2.41)
...(((..&)))..... [ -2.46]
 frequency of mfe structure in ensemble 0.916445; delta G binding= -2.45
>t
UCGUGUUC&CACCUCCU
..(((...&)))..... ( -2.41)
..(((...&)))..... [ -2.46]
 frequency of mfe structure in ensemble 0.916769; delta G binding= -2.45
>t
CGUGUUCG&CACCUCCU
.(((....&)))..... ( -2.41)
.(((....&)))..... [ -2.46]
 frequency of mfe structure in ensemble 0.912839; delta G binding= -2.36
>t
GUGUUCGC&CACCUCCU
(((.....&)))..... ( -2.13)
(((.....&)))..... [ -2.20]
 frequency of mfe structure in ensemble 0.887999; delta G binding= -2.15
>t
UGUUCGCC&CACCUCCU
........&........ (  0.00)
.(......&.,,..... [ -0.37]
 frequency of mfe structure in ensemble 0.543813; delta G binding=  0.11
>t
GUUCGCCG&CACCUCCU
........&........ (  0.00)
{,......&.,,..... [ -0.37]
 frequency of mfe structure in ensemble 0.542432; delta G binding=  0.12
>t
UUCGCCGA&CACCUCCU
........&........ (  0.00)
......(.&........ [ -0.46]
 frequency of mfe structure in ensemble 0.46489; delta G binding= -0.07
>t
UCGCCGAG&CACCUCCU
.....(((&...))).. ( -2.18)
.....(((&...))).. [ -2.26]
 frequency of mfe structure in ensemble 0.878624; delta G binding= -2.23
>t
CGCCGAGU&CACCUCCU
....(((.&...))).. ( -2.95)
....(((.&...))).. [ -3.00]
 frequency of mfe structure in ensemble 0.915234; delta G binding= -2.98
>t
GCCGAGUA&CACCUCCU
...(((..&...))).. ( -2.95)
...(((..&...))).. [ -3.03]
 frequency of mfe structure in ensemble 0.88162; delta G binding= -3.01
>t
CCGAGUAA&CACCUCCU
..(((...&...))).. ( -2.95)
..(((...&...))).. [ -3.02]
 frequency of mfe structure in ensemble 0.893696; delta G binding= -3.01
>t
CGAGUAAG&CACCUCCU
.(((....&...))).. ( -2.95)
.(((....&...))).. [ -3.02]
 frequency of mfe structure in ensemble 0.887678; delta G binding= -3.01
>t
GAGUAAGA&CACCUCCU
(((.....&...))).. ( -2.67)
(((.....&...))).. [ -2.78]
 frequency of mfe structure in ensemble 0.833159; delta G binding= -2.77
>t
AGUAAGAA&CACCUCCU
........&........ (  0.00)
....,(..&....}... [ -0.99]
 frequency of mfe structure in ensemble 0.192477; delta G binding= -0.86
>t
GUAAGAAC&CACCUCCU
........&........ (  0.00)
...,(...&....}... [ -0.93]
 frequency of mfe structure in ensemble 0.213192; delta G binding= -0.78
>t
UAAGAACC&CACCUCCU
........&........ (  0.00)
..,(,...&...,),.. [ -0.82]
 frequency of mfe structure in ensemble 0.257649; delta G binding= -0.64
>t
AAGAACCU&CACCUCCU
........&........ (  0.00)
.,(,....&...,),.. [ -0.82]
 frequency of mfe structure in ensemble 0.257711; delta G binding= -0.63
>t
AGAACCUG&CACCUCCU
........&........ (  0.00)
.(,.....&....}}.. [ -0.71]
 frequency of mfe structure in ensemble 0.307074; delta G binding= -0.48
>t
GAACCUGU&CACCUCCU
........&........ (  0.00)
(,......&....,,.. [ -0.64]
 frequency of mfe structure in ensemble 0.347031; delta G binding= -0.38
>t
AACCUGUG&CACCUCCU
.....(((&)))..... ( -1.44)
.....(((&)))..... [ -1.55]
 frequency of mfe structure in ensemble 0.830335; delta G binding= -1.50
>t
ACCUGUGU&CACCUCCU
....(((.&)))..... ( -2.10)
....(((.&)))..... [ -2.17]
 frequency of mfe structure in ensemble 0.89645; delta G binding= -2.14
>t
CCUGUGUG&CACCUCCU
...(((..&)))..... ( -2.10)
...({(,,&)))..... [ -2.50]
 frequency of mfe structure in ensemble 0.511164; delta G binding= -2.49
>t
CUGUGUGC&CACCUCCU
..(((...&)))..... ( -2.10)
..(,({{.&)))..... [ -2.74]
 frequency of mfe structure in ensemble 0.347177; delta G binding= -2.72
>t
UGUGUGCG&CACCUCCU
.(((....&)))..... ( -2.10)
.(,({{..&)))..... [ -2.74]
 frequency of mfe structure in ensemble 0.346409; delta G binding= -2.72
>t
GUGUGCGU&CACCUCCU
(((.....&)))..... ( -2.13)
(,({{...&)))..... [ -2.75]
 frequency of mfe structure in ensemble 0.358499; delta G binding= -2.73
>t
UGUGCGUU&CACCUCCU
.(((....&)))..... ( -1.89)
.(((....&)))..... [ -2.00]
 frequency of mfe structure in ensemble 0.836012; delta G binding= -1.98
>t
GUGCGUUG&CACCUCCU
(((.....&)))..... ( -1.92)
(((.....&)))..... [ -2.04]
 frequency of mfe structure in ensemble 0.825488; delta G binding= -2.01
>t
UGCGUUGA&CACCUCCU
........&........ (  0.00)
...(.,(.&}),,.... [ -1.09]
 frequency of mfe structure in ensemble 0.164227; delta G binding= -0.98
>t
GCGUUGAG&CACCUCCU
.....(((&...))).. ( -1.87)
.....(((&...))).. [ -2.06]
 frequency of mfe structure in ensemble 0.728136; delta G binding= -2.04
>t
CGUUGAGA&CACCUCCU
....(((.&...))).. ( -3.21)
....(((.&...))).. [ -3.26]
 frequency of mfe structure in ensemble 0.914664; delta G binding= -3.23
>t
GUUGAGAA&CACCUCCU
...(((..&...))).. ( -3.21)
...(((..&...))).. [ -3.26]
 frequency of mfe structure in ensemble 0.916393; delta G binding= -3.26
>t
UUGAGAAA&CACCUCCU
..(((...&...))).. ( -3.21)
..(((...&...))).. [ -3.25]
 frequency of mfe structure in ensemble 0.940863; delta G binding= -3.24
>t
UGAGAAAA&CACCUCCU
.(((....&...))).. ( -3.21)
.(((....&...))).. [ -3.25]
 frequency of mfe structure in ensemble 0.9414; delta G binding= -3.24
>t
GAGAAAAA&CACCUCCU
(((.....&...))).. ( -3.24)
(((.....&...))).. [ -3.28]
 frequency of mfe structure in ensemble 0.94181; delta G binding= -3.27
>t
AGAAAAAC&CACCUCCU
........&........ (  0.00)
.(,.....&....}}.. [ -0.68]
 frequency of mfe structure in ensemble 0.322923; delta G binding= -0.45
>t
GAAAAACG&CACCUCCU
........&........ (  0.00)
({......&....}}.. [ -0.52]
 frequency of mfe structure in ensemble 0.419544; delta G binding= -0.18
>t
AAAAACGG&CACCUCCU
......((&..)).... ( -1.46)
......((&..}}.... [ -1.79]
 frequency of mfe structure in ensemble 0.58089; delta G binding= -1.76
>t
AAAACGGU&CACCUCCU
.....(((&.))).... ( -2.99)
.....(((&.))).... [ -3.21]
 frequency of mfe structure in ensemble 0.69606; delta G binding= -3.21
>t
AAACGGUC&CACCUCCU
....(((.&.))).... ( -3.45)
....(((.&.))).... [ -3.57]
 frequency of mfe structure in ensemble 0.819609; delta G binding= -3.57
>t
AACGGUCG&CACCUCCU
...(((..&.))).... ( -3.45)
...(((..&.))).... [ -3.63]
 frequency of mfe structure in ensemble 0.736226; delta G binding= -3.63
>t
ACGGUCGC&CACCUCCU
..(((...&.))).... ( -3.45)
..(((...&.))).... [ -3.73]
 frequency of mfe structure in ensemble 0.62691; delta G binding= -3.72
>t
CGGUCGCG&CACCUCCU
.(((....&.))).... ( -3.45)
.(((....&.))).... [ -3.77]
 frequency of mfe structure in ensemble 0.590362; delta G binding= -3.57
>t
GGUCGCGC&CACCUCCU
(((.....&.))).... ( -3.31)
(({.....&.})).... [ -3.66]
 frequency of mfe structure in ensemble 0.55734; delta G binding= -3.60
>t
GUCGCGCG&CACCUCCU
........&........ (  0.00)
{..,.,..&..}..... [ -0.60]
 frequency of mfe structure in ensemble 0.37151; delta G binding= -0.19
>t
UCGCGCGC&CACCUCCU
........&........ (  0.00)
..,.{.,.&..,,.... [ -0.43]
 frequency of mfe structure in ensemble 0.487338; delta G binding= -0.03
>t
CGCGCGCC&CACCUCCU
........&........ (  0.00)
.,.{.,..&..,,.... [ -0.43]
 frequency of mfe structure in ensemble 0.486742; delta G binding= -0.02
>t
GCGCGCCA&CACCUCCU
........&........ (  0.00)
,.{.,...&..,,.... [ -0.40]
 frequency of mfe structure in ensemble 0.514136; delta G binding=  0.05
>t
CGCGCCAU&CACCUCCU
........&........ (  0.00)
.{.{....&..,..... [ -0.27]
 frequency of mfe structure in ensemble 0.640931; delta G binding=  0.35
>t
GCGCCAUG&CACCUCCU
........&........ (  0.00)
,.{.....&........ [ -0.29]
 frequency of mfe structure in ensemble 0.613228; delta G binding=  0.29
>t
CGCCAUGG&CACCUCCU
......((&..)).... ( -1.34)
......((&..}}.... [ -1.71]
 frequency of mfe structure in ensemble 0.538568; delta G binding= -1.65
>t
GCCAUGGG&CACCUCCU
.....((.&..)).... ( -2.52)
.....((,&..}}.,,. [ -3.26]
 frequency of mfe structure in ensemble 0.295031; delta G binding= -3.20
>t
CCAUGGGG&CACCUCCU
....((((&...)))). ( -4.98)
....((((&..})))}. [ -5.53]
 frequency of mfe structure in ensemble 0.399957; delta G binding= -5.12
>t
CAUGGGGG&CACCUCCU
...(((((&..))))). ( -8.83)
...(((((&..))))). [ -8.88]
 frequency of mfe structure in ensemble 0.916954; delta G binding= -8.87
>t
AUGGGGGG&CACCUCCU
..(((((.&..))))). (-10.01)
..(((((.&..))))). [-10.27]
 frequency of mfe structure in ensemble 0.649631; delta G binding=-10.27
>t
UGGGGGGC&CACCUCCU
.((((((.&..)))))) (-10.03)
.((((({.&..))))), [-10.57]
 frequency of mfe structure in ensemble 0.40859; delta G binding=-10.56
>t
GGGGGGCG&CACCUCCU
(((((...&..))))). ( -9.99)
((((({..&..))))), [-10.61]
 frequency of mfe structure in ensemble 0.355113; delta G binding=-10.52
>t
GGGGGCGG&CACCUCCU
(((((.(.&).))))). (-10.30)
(((((.(.&).))))). [-10.48]
 frequency of mfe structure in ensemble 0.739759; delta G binding=-10.43
>t
GGGGCGGC&CACCUCCU
.(((.((.&..)).))) ( -6.54)
{(((.({.&,.))})), [ -7.40]
 frequency of mfe structure in ensemble 0.241508; delta G binding= -7.38
>t
GGGCGGCG&CACCUCCU
(((.((..&..)).))) ( -6.17)
(((.((..&..)).))} [ -6.72]
 frequency of mfe structure in ensemble 0.403686; delta G binding= -6.62
>t
GGCGGCGG&CACCUCCU
((.((.(.&).)).)). ( -6.56)
((.((.(.&).)).)). [ -6.79]
 frequency of mfe structure in ensemble 0.684294; delta G binding= -6.73
>t
GCGGCGGC&CACCUCCU
..((.((.&..)).)). ( -5.90)
..((.((.&..)).)). [ -5.95]
 frequency of mfe structure in ensemble 0.92257; delta G binding= -5.13
>t
CGGCGGCU&CACCUCCU
.((.((..&..)).)). ( -5.90)
.((.((..&..)).)). [ -5.95]
 frequency of mfe structure in ensemble 0.925222; delta G binding= -5.91
>t
GGCGGCUG&CACCUCCU
((.((...&..)).)). ( -5.76)
((.((...&..)).)). [ -6.02]
 frequency of mfe structure in ensemble 0.645446; delta G binding= -5.99
>t
GCGGCUGA&CACCUCCU
..((.((.&)))).... ( -2.89)
..((.((.&)))).,.. [ -3.46]
 frequency of mfe structure in ensemble 0.390198; delta G binding= -3.45
>t
CGGCUGAG&CACCUCCU
.((.((..&)))).... ( -2.89)
.((.{(..&}})).... [ -3.29]
 frequency of mfe structure in ensemble 0.510784; delta G binding= -3.28
>t
GGCUGAGG&CACCUCCU
....((((&..)))).. ( -5.72)
....((((&..)))).. [ -5.81]
 frequency of mfe structure in ensemble 0.864489; delta G binding= -5.81
>t
GCUGAGGG&CACCUCCU
...((((.&..)))).. ( -6.90)
...((((.&..)))).. [ -6.96]
 frequency of mfe structure in ensemble 0.906147; delta G binding= -6.95
>t
CUGAGGGA&CACCUCCU
..((((..&..)))).. ( -6.90)
..((((..&..)))).. [ -7.06]
 frequency of mfe structure in ensemble 0.768493; delta G binding= -7.04
>t
UGAGGGAU&CACCUCCU
.((((...&..)))).. ( -6.90)
.((((...&..)))).. [ -7.06]
 frequency of mfe structure in ensemble 0.763058; delta G binding= -7.06
>t
GAGGGAUG&CACCUCCU
((((....&..)))).. ( -6.93)
((((....&..)))).. [ -7.10]
 frequency of mfe structure in ensemble 0.750297; delta G binding= -7.10
>t
AGGGAUGC&CACCUCCU
.((((.(.&..).)))) ( -4.25)
.((({.,.&..,.)))} [ -5.09]
 frequency of mfe structure in ensemble 0.246731; delta G binding= -5.09
>t
GGGAUGCG&CACCUCCU
((((.(..&..).)))) ( -4.00)
((((.{..&..}.)))} [ -4.90]
 frequency of mfe structure in ensemble 0.224142; delta G binding= -4.81
>t
GGAUGCGG&CACCUCCU
(((.(.(.&).).))). ( -4.39)
(((.(.(.&}.).))). [ -4.86]
 frequency of mfe structure in ensemble 0.457524; delta G binding= -4.81
>t
GAUGCGGC&CACCUCCU
.....((.&..)).... ( -2.15)
.....((.&..)).,.. [ -2.64]
 frequency of mfe structure in ensemble 0.445164; delta G binding= -2.63
>t
AUGCGGCG&CACCUCCU
....((..&..)).... ( -2.15)
....((..&..)).,.. [ -2.80]
 frequency of mfe structure in ensemble 0.341676; delta G binding= -2.79
>t
UGCGGCGA&CACCUCCU
...((.(.&).)).... ( -2.78)
...((.(.&,.)).},. [ -3.49]
 frequency of mfe structure in ensemble 0.306734; delta G binding= -3.49
>t
GCGGCGAU&CACCUCCU
..((.(..&).)).... ( -2.78)
..((.(..&,.)).},. [ -3.50]
 frequency of mfe structure in ensemble 0.301654; delta G binding= -3.50
>t
CGGCGAUU&CACCUCCU
.((.(...&).)).... ( -2.78)
.((.(...&,.}).,,. [ -3.33]
 frequency of mfe structure in ensemble 0.398777; delta G binding= -3.33
>t
GGCGAUUG&CACCUCCU
((.(....&).)).... ( -2.64)
((.(....&,.}).,,. [ -3.20]
 frequency of mfe structure in ensemble 0.396493; delta G binding= -3.19
>t
GCGAUUGU&CACCUCCU
........&........ (  0.00)
,.(,....&....,}.. [ -0.91]
 frequency of mfe structure in ensemble 0.221881; delta G binding= -0.71
>t
CGAUUGUU&CACCUCCU
........&........ (  0.00)
.(,..,..&.,..,,.. [ -0.75]
 frequency of mfe structure in ensemble 0.28701; delta G binding= -0.54
>t
GAUUGUUU&CACCUCCU
........&........ (  0.00)
{,..,...&.,..,,.. [ -0.66]
 frequency of mfe structure in ensemble 0.332748; delta G binding= -0.41
>t
AUUGUUUU&CACCUCCU
........&........ (  0.00)
...(,...&,),..... [ -0.31]
 frequency of mfe structure in ensemble 0.593725; delta G binding=  0.23
>t
UUGUUUUU&CACCUCCU
........&........ (  0.00)
..(,....&,),..... [ -0.31]
 frequency of mfe structure in ensemble 0.594149; delta G binding=  0.23
>t
UGUUUUUG&CACCUCCU
........&........ (  0.00)
.(,.....&,},..... [ -0.34]
 frequency of mfe structure in ensemble 0.565403; delta G binding=  0.16
>t
GUUUUUGU&CACCUCCU
........&........ (  0.00)
,.....{.&.},..... [ -0.45]
 frequency of mfe structure in ensemble 0.475223; delta G binding= -0.06
>t
UUUUUGUG&CACCUCCU
.....(((&)))..... ( -1.44)
.....(((&)))..... [ -1.55]
 frequency of mfe structure in ensemble 0.830581; delta G binding= -1.50
>t
UUUUGUGC&CACCUCCU
....(((.&)))..... ( -1.89)
....(((.&)))..... [ -1.96]
 frequency of mfe structure in ensemble 0.890724; delta G binding= -1.94
>t
UUUGUGCA&CACCUCCU
...(((..&)))..... ( -1.89)
...(((..&)))..... [ -1.96]
 frequency of mfe structure in ensemble 0.890718; delta G binding= -1.94
>t
UUGUGCAA&CACCUCCU
..(((...&)))..... ( -1.89)
..(((...&)))..... [ -1.96]
 frequency of mfe structure in ensemble 0.890452; delta G binding= -1.94
>t
UGUGCAAG&CACCUCCU
.(((....&)))..... ( -1.89)
.(((....&)))..... [ -1.96]
 frequency of mfe structure in ensemble 0.884296; delta G binding= -1.94
>t
GUGCAAGG&CACCUCCU
.....(((&..)))... ( -2.47)
.....(((&..)}}... [ -2.87]
 frequency of mfe structure in ensemble 0.511992; delta G binding= -2.87
>t
UGCAAGGC&CACCUCCU
....(((.&..)))... ( -3.16)
....(((.&..)))... [ -3.36]
 frequency of mfe structure in ensemble 0.718584; delta G binding= -3.32
>t
GCAAGGCG&CACCUCCU
...(((..&..)))... ( -3.16)
...(((..&..)))... [ -3.57]
 frequency of mfe structure in ensemble 0.505041; delta G binding= -3.03
>t
CAAGGCGG&CACCUCCU
..(((.((&..)).))) ( -5.69)
..(((.((&..)).))) [ -5.90]
 frequency of mfe structure in ensemble 0.706317; delta G binding= -5.89
>t
AAGGCGGU&CACCUCCU
.(((.(((&.))).))) ( -7.22)
.(((.(((&.))).))) [ -7.52]
 frequency of mfe structure in ensemble 0.603595; delta G binding= -7.52
>t
AGGCGGUG&CACCUCCU
(((.((((&)))).))) ( -9.58)
(((.((((&)))).))) [ -9.83]
 frequency of mfe structure in ensemble 0.659539; delta G binding= -9.83
>t
GGCGGUGG&CACCUCCU
((.((((.&)))).)). (-10.62)
((.((((.&)))).)). [-10.66]
 frequency of mfe structure in ensemble 0.930717; delta G binding=-10.66
>t
GCGGUGGA&CACCUCCU
..((((..&)))).... ( -7.01)
..((((..&)))).,.. [ -7.39]
 frequency of mfe structure in ensemble 0.535138; delta G binding= -7.35
>t
CGGUGGAC&CACCUCCU
.((((...&)))).... ( -7.01)
.((((...&)))).... [ -7.15]
 frequency of mfe structure in ensemble 0.789348; delta G binding= -7.11
>t
GGUGGACG&CACCUCCU
((((....&)))).... ( -6.87)
((((....&)))).... [ -7.01]
 frequency of mfe structure in ensemble 0.794647; delta G binding= -6.91
>t
GUGGACGA&CACCUCCU
..(((.(.&..).))). ( -3.57)
..(((.{.&..,.))). [ -4.26]
 frequency of mfe structure in ensemble 0.318332; delta G binding= -4.25
>t
UGGACGAA&CACCUCCU
.(((.(..&..).))). ( -3.57)
.(((.{..&..,.))). [ -4.17]
 frequency of mfe structure in ensemble 0.366893; delta G binding= -4.17
>t
GGACGAAU&CACCUCCU
(((.(...&..).))). ( -3.55)
(((.{...&..,.))). [ -4.15]
 frequency of mfe structure in ensemble 0.369995; delta G binding= -4.15
>t
GACGAAUG&CACCUCCU
...((...&....)).. ( -0.05)
,..(....&....}}.. [ -0.95]
 frequency of mfe structure in ensemble 0.223847; delta G binding= -0.81
