# Supplementary material for: A nascent polypeptide sequence modulates DnaA translation elongation in response to nutrient availability
Source: eLife. 2021 Sep 15;10:e71611. doi: 10.7554/eLife.71611 (PMC8443254; doi:10.7554/eLife.71611)
Supplement: Figure 1—figure supplement 2—source data 1. [file elife-71611-fig1-figsupp2-data1.zip › Figure 1-figure supplement 2-source data 1/panel C/ViennaRNA_RNAcofold/output5sd8asd.txt]

>t
CUCAA&CACCUCCU
.....&........ (  0.00)
...{.&....,... [ -0.00]
 frequency of mfe structure in ensemble 0.994035; delta G binding=  3.09
>t
UCAAC&CACCUCCU
.....&........ (  0.00)
..,..&....,... [ -0.00]
 frequency of mfe structure in ensemble 0.992837; delta G binding=  2.97
>t
CAACG&CACCUCCU
.....&........ (  0.00)
....(&........ [ -0.05]
 frequency of mfe structure in ensemble 0.917137; delta G binding=  1.45
>t
AACGC&CACCUCCU
.....&........ (  0.00)
...(.&........ [ -0.11]
 frequency of mfe structure in ensemble 0.830634; delta G binding=  0.96
>t
ACGCU&CACCUCCU
.....&........ (  0.00)
..(..&........ [ -0.11]
 frequency of mfe structure in ensemble 0.832374; delta G binding=  0.97
>t
CGCUC&CACCUCCU
.....&........ (  0.00)
.(...&........ [ -0.11]
 frequency of mfe structure in ensemble 0.831958; delta G binding=  0.96
>t
GCUCU&CACCUCCU
.....&........ (  0.00)
(....&........ [ -0.10]
 frequency of mfe structure in ensemble 0.852447; delta G binding=  1.06
>t
CUCUU&CACCUCCU
.....&........ (  0.00)
.....&.)...... [ -0.00]
 frequency of mfe structure in ensemble 0.996653; delta G binding=  3.44
>t
UCUUC&CACCUCCU
.....&........ (  0.00)
.....&.)...... [ -0.00]
 frequency of mfe structure in ensemble 0.995838; delta G binding=  3.31
>t
CUUCC&CACCUCCU
.....&........ (  0.00)
..,..&.)...... [ -0.00]
 frequency of mfe structure in ensemble 0.997088; delta G binding=  3.53
>t
UUCCA&CACCUCCU
.....&........ (  0.00)
.,...&.}...... [ -0.00]
 frequency of mfe structure in ensemble 0.99635; delta G binding=  3.39
>t
UCCAG&CACCUCCU
.....&........ (  0.00)
...{(&...,,... [ -0.11]
 frequency of mfe structure in ensemble 0.831383; delta G binding=  0.96
>t
CCAGU&CACCUCCU
.....&........ (  0.00)
..{(.&...,,... [ -0.39]
 frequency of mfe structure in ensemble 0.5218; delta G binding=  0.05
>t
CAGUC&CACCUCCU
.....&........ (  0.00)
.,(,.&.,,..... [ -0.47]
 frequency of mfe structure in ensemble 0.459111; delta G binding= -0.10
>t
AGUCU&CACCUCCU
.....&........ (  0.00)
.({..&.}}..... [ -0.39]
 frequency of mfe structure in ensemble 0.520968; delta G binding=  0.05
>t
GUCUU&CACCUCCU
.....&........ (  0.00)
({...&.}}..... [ -0.27]
 frequency of mfe structure in ensemble 0.637164; delta G binding=  0.34
>t
UCUUG&CACCUCCU
.....&........ (  0.00)
...,(&}}...... [ -0.07]
 frequency of mfe structure in ensemble 0.884144; delta G binding=  1.22
>t
CUUGG&CACCUCCU
...((&..)).... ( -1.34)
...((&..}}.... [ -1.69]
 frequency of mfe structure in ensemble 0.55834; delta G binding= -1.65
>t
UUGGA&CACCUCCU
..(((&....))). ( -2.85)
..(({&....})). [ -3.18]
 frequency of mfe structure in ensemble 0.573483; delta G binding= -3.18
>t
UGGAU&CACCUCCU
.(((.&....))). ( -3.52)
.(((.&....))). [ -3.66]
 frequency of mfe structure in ensemble 0.787154; delta G binding= -3.66
>t
GGAUA&CACCUCCU
(((..&....))). ( -3.50)
(((..&....))). [ -3.64]
 frequency of mfe structure in ensemble 0.793086; delta G binding= -3.64
>t
GAUAA&CACCUCCU
.....&........ (  0.00)
(,...&....,,.. [ -0.43]
 frequency of mfe structure in ensemble 0.49069; delta G binding= -0.02
>t
AUAAA&CACCUCCU
.....&........ (  0.00)
.....&....,... [ -0.01]
 frequency of mfe structure in ensemble 0.988769; delta G binding=  2.70
>t
UAAAA&CACCUCCU
.....&........ (  0.00)
.....&....}... [ -0.01]
 frequency of mfe structure in ensemble 0.986292; delta G binding=  2.58
>t
AAAAC&CACCUCCU
.....&........ (  0.00)
.....&....}... [ -0.01]
 frequency of mfe structure in ensemble 0.987924; delta G binding=  2.66
>t
AAACA&CACCUCCU
.....&........ (  0.00)
.,...&....}... [ -0.01]
 frequency of mfe structure in ensemble 0.991184; delta G binding=  2.85
>t
AACAA&CACCUCCU
.....&........ (  0.00)
...,.&....}... [ -0.01]
 frequency of mfe structure in ensemble 0.991472; delta G binding=  2.87
>t
ACAAG&CACCUCCU
.....&........ (  0.00)
...((&...},... [ -0.12]
 frequency of mfe structure in ensemble 0.818316; delta G binding=  0.91
>t
CAAGG&CACCUCCU
..(((&..)))... ( -2.47)
..(((&..)))... [ -2.69]
 frequency of mfe structure in ensemble 0.69446; delta G binding= -2.68
>t
AAGGC&CACCUCCU
.(((.&..)))... ( -3.16)
.(((.&..)))... [ -3.33]
 frequency of mfe structure in ensemble 0.753552; delta G binding= -3.33
>t
AGGCG&CACCUCCU
(((..&..)))... ( -2.49)
(((..&..))}... [ -3.06]
 frequency of mfe structure in ensemble 0.385351; delta G binding= -3.06
>t
GGCGG&CACCUCCU
((.((&..)).)). ( -5.07)
((.((&..)).)). [ -5.12]
 frequency of mfe structure in ensemble 0.915923; delta G binding= -5.12
>t
GCGGC&CACCUCCU
..((.&..)).... ( -2.15)
..((.&..)).,.. [ -2.58]
 frequency of mfe structure in ensemble 0.486895; delta G binding= -2.58
>t
CGGCG&CACCUCCU
.((..&..)).... ( -2.15)
.((..&..)).... [ -2.60]
 frequency of mfe structure in ensemble 0.47464; delta G binding= -2.59
>t
GGCGG&CACCUCCU
((.((&..)).)). ( -5.07)
((.((&..)).)). [ -5.12]
 frequency of mfe structure in ensemble 0.915923; delta G binding= -5.12
>t
GCGGC&CACCUCCU
..((.&..)).... ( -2.15)
..((.&..)).,.. [ -2.58]
 frequency of mfe structure in ensemble 0.486895; delta G binding= -2.58
>t
CGGCG&CACCUCCU
.((..&..)).... ( -2.15)
.((..&..)).... [ -2.60]
 frequency of mfe structure in ensemble 0.47464; delta G binding= -2.59
>t
GGCGG&CACCUCCU
((.((&..)).)). ( -5.07)
((.((&..)).)). [ -5.12]
 frequency of mfe structure in ensemble 0.915923; delta G binding= -5.12
>t
GCGGA&CACCUCCU
..(((&....))). ( -2.97)
..(({&....})). [ -3.36]
 frequency of mfe structure in ensemble 0.526689; delta G binding= -3.35
>t
CGGAC&CACCUCCU
.(((.&....))). ( -3.51)
.(((.&....))). [ -3.68]
 frequency of mfe structure in ensemble 0.753457; delta G binding= -3.68
>t
GGACC&CACCUCCU
(((..&....))). ( -3.37)
(((..&....))). [ -3.53]
 frequency of mfe structure in ensemble 0.760649; delta G binding= -3.53
>t
GACCC&CACCUCCU
.....&........ (  0.00)
(,...&....,,.. [ -0.40]
 frequency of mfe structure in ensemble 0.515599; delta G binding=  0.04
>t
ACCCA&CACCUCCU
.....&........ (  0.00)
.....&....,... [ -0.00]
 frequency of mfe structure in ensemble 0.998234; delta G binding=  3.83
>t
CCCAU&CACCUCCU
.....&........ (  0.00)
...{.&....,... [ -0.00]
 frequency of mfe structure in ensemble 0.996786; delta G binding=  3.46
>t
CCAUC&CACCUCCU
.....&........ (  0.00)
..,..&........ [ -0.00]
 frequency of mfe structure in ensemble 0.99596; delta G binding=  3.32
>t
CAUCG&CACCUCCU
.....&........ (  0.00)
....(&........ [ -0.05]
 frequency of mfe structure in ensemble 0.919445; delta G binding=  1.47
>t
AUCGU&CACCUCCU
.....&........ (  0.00)
...(,&.,}..... [ -0.25]
 frequency of mfe structure in ensemble 0.657584; delta G binding=  0.39
>t
UCGUG&CACCUCCU
..(((&)))..... ( -1.75)
..(((&)))..... [ -1.83]
 frequency of mfe structure in ensemble 0.879538; delta G binding= -1.80
>t
CGUGU&CACCUCCU
.(((.&)))..... ( -2.41)
.(((.&)))..... [ -2.46]
 frequency of mfe structure in ensemble 0.922312; delta G binding= -2.45
>t
GUGUU&CACCUCCU
(((..&)))..... ( -2.13)
(((..&)))..... [ -2.20]
 frequency of mfe structure in ensemble 0.894633; delta G binding= -2.18
>t
UGUUC&CACCUCCU
.....&........ (  0.00)
.(,..&.},..... [ -0.29]
 frequency of mfe structure in ensemble 0.613944; delta G binding=  0.28
>t
GUUCG&CACCUCCU
.....&........ (  0.00)
(,...&.,}..... [ -0.29]
 frequency of mfe structure in ensemble 0.61873; delta G binding=  0.29
>t
UUCGC&CACCUCCU
.....&........ (  0.00)
...(.&........ [ -0.11]
 frequency of mfe structure in ensemble 0.833382; delta G binding=  0.97
>t
UCGCC&CACCUCCU
.....&........ (  0.00)
..(..&........ [ -0.11]
 frequency of mfe structure in ensemble 0.834491; delta G binding=  0.97
>t
CGCCG&CACCUCCU
.....&........ (  0.00)
.(...&........ [ -0.15]
 frequency of mfe structure in ensemble 0.774841; delta G binding=  0.75
>t
GCCGA&CACCUCCU
.....&........ (  0.00)
...(.&........ [ -0.44]
 frequency of mfe structure in ensemble 0.477922; delta G binding= -0.05
>t
CCGAG&CACCUCCU
..(((&...))).. ( -2.18)
..(((&...))).. [ -2.25]
 frequency of mfe structure in ensemble 0.897489; delta G binding= -2.23
>t
CGAGU&CACCUCCU
.(((.&...))).. ( -2.95)
.(((.&...))).. [ -2.99]
 frequency of mfe structure in ensemble 0.930857; delta G binding= -2.99
>t
GAGUA&CACCUCCU
(((..&...))).. ( -2.67)
(((..&...))).. [ -2.75]
 frequency of mfe structure in ensemble 0.878335; delta G binding= -2.74
>t
AGUAA&CACCUCCU
.....&........ (  0.00)
.({..&.}}..... [ -0.46]
 frequency of mfe structure in ensemble 0.465384; delta G binding= -0.08
>t
GUAAG&CACCUCCU
.....&........ (  0.00)
({...&.}}..... [ -0.40]
 frequency of mfe structure in ensemble 0.513561; delta G binding=  0.03
>t
UAAGA&CACCUCCU
.....&........ (  0.00)
..{(.&...}}... [ -0.67]
 frequency of mfe structure in ensemble 0.327202; delta G binding= -0.43
>t
AAGAA&CACCUCCU
.....&........ (  0.00)
.,(,.&...,),.. [ -0.81]
 frequency of mfe structure in ensemble 0.258518; delta G binding= -0.63
>t
AGAAC&CACCUCCU
.....&........ (  0.00)
.(,..&....}}.. [ -0.68]
 frequency of mfe structure in ensemble 0.324882; delta G binding= -0.44
>t
GAACC&CACCUCCU
.....&........ (  0.00)
({...&....}}.. [ -0.49]
 frequency of mfe structure in ensemble 0.440667; delta G binding= -0.14
>t
AACCU&CACCUCCU
.....&........ (  0.00)
.,...&....,... [ -0.00]
 frequency of mfe structure in ensemble 0.995379; delta G binding=  3.25
>t
ACCUG&CACCUCCU
.....&........ (  0.00)
...,(&},...... [ -0.07]
 frequency of mfe structure in ensemble 0.895676; delta G binding=  1.30
>t
CCUGU&CACCUCCU
.....&........ (  0.00)
...(.&,},..... [ -0.25]
 frequency of mfe structure in ensemble 0.66294; delta G binding=  0.41
>t
CUGUG&CACCUCCU
..(((&)))..... ( -1.44)
..(((&)))..... [ -1.55]
 frequency of mfe structure in ensemble 0.833532; delta G binding= -1.50
>t
UGUGU&CACCUCCU
.(((.&)))..... ( -2.10)
.(((.&)))..... [ -2.16]
 frequency of mfe structure in ensemble 0.897936; delta G binding= -2.15
>t
GUGUG&CACCUCCU
(((..&)))..... ( -2.13)
({(,,&)))..... [ -2.51]
 frequency of mfe structure in ensemble 0.529332; delta G binding= -2.50
>t
UGUGC&CACCUCCU
.(((.&)))..... ( -1.89)
.(((.&)))..... [ -1.96]
 frequency of mfe structure in ensemble 0.892599; delta G binding= -1.93
>t
GUGCG&CACCUCCU
(((..&)))..... ( -1.92)
(((..&)))..... [ -1.99]
 frequency of mfe structure in ensemble 0.891562; delta G binding= -1.97
>t
UGCGU&CACCUCCU
.....&........ (  0.00)
.{.(,&.,}..... [ -0.45]
 frequency of mfe structure in ensemble 0.476245; delta G binding= -0.06
>t
GCGUU&CACCUCCU
.....&........ (  0.00)
,.({.&.}),.... [ -0.52]
 frequency of mfe structure in ensemble 0.420876; delta G binding= -0.19
>t
CGUUG&CACCUCCU
.....&........ (  0.00)
.(,..&.}}..... [ -0.44]
 frequency of mfe structure in ensemble 0.483341; delta G binding= -0.04
>t
GUUGA&CACCUCCU
.....&........ (  0.00)
{.,(.&}}.,.... [ -0.81]
 frequency of mfe structure in ensemble 0.262816; delta G binding= -0.62
>t
UUGAG&CACCUCCU
..(((&...))).. ( -1.87)
..(((&...))).. [ -1.96]
 frequency of mfe structure in ensemble 0.857022; delta G binding= -1.94
>t
UGAGA&CACCUCCU
.(((.&...))).. ( -3.21)
.(((.&...))).. [ -3.24]
 frequency of mfe structure in ensemble 0.947679; delta G binding= -3.24
>t
GAGAA&CACCUCCU
(((..&...))).. ( -3.24)
(((..&...))).. [ -3.28]
 frequency of mfe structure in ensemble 0.941919; delta G binding= -3.27
>t
AGAAA&CACCUCCU
.....&........ (  0.00)
.(,..&....}}.. [ -0.68]
 frequency of mfe structure in ensemble 0.324085; delta G binding= -0.44
>t
GAAAA&CACCUCCU
.....&........ (  0.00)
({...&....}}.. [ -0.50]
 frequency of mfe structure in ensemble 0.438926; delta G binding= -0.15
>t
AAAAA&CACCUCCU
.....&........ (  0.00)
.....&....}... [ -0.01]
 frequency of mfe structure in ensemble 0.985167; delta G binding=  2.53
>t
AAAAC&CACCUCCU
.....&........ (  0.00)
.....&....}... [ -0.01]
 frequency of mfe structure in ensemble 0.987924; delta G binding=  2.66
>t
AAACG&CACCUCCU
.....&........ (  0.00)
....(&........ [ -0.05]
 frequency of mfe structure in ensemble 0.915317; delta G binding=  1.43
>t
AACGG&CACCUCCU
...((&..)).... ( -1.46)
...((&..}}.... [ -1.79]
 frequency of mfe structure in ensemble 0.581844; delta G binding= -1.75
>t
ACGGU&CACCUCCU
..(((&.))).... ( -2.99)
..(((&.))).... [ -3.20]
 frequency of mfe structure in ensemble 0.700414; delta G binding= -3.20
>t
CGGUC&CACCUCCU
.(((.&.))).... ( -3.45)
.(((.&.))).... [ -3.56]
 frequency of mfe structure in ensemble 0.8267; delta G binding= -3.56
>t
GGUCG&CACCUCCU
(((..&.))).... ( -3.31)
(((..&.))).... [ -3.48]
 frequency of mfe structure in ensemble 0.748394; delta G binding= -3.48
>t
GUCGC&CACCUCCU
.....&........ (  0.00)
(,.,.&.,}..... [ -0.39]
 frequency of mfe structure in ensemble 0.527312; delta G binding=  0.07
>t
UCGCG&CACCUCCU
.....&........ (  0.00)
..(.,&..,..... [ -0.18]
 frequency of mfe structure in ensemble 0.741731; delta G binding=  0.64
>t
CGCGC&CACCUCCU
.....&........ (  0.00)
.{.{.&..,..... [ -0.27]
 frequency of mfe structure in ensemble 0.643319; delta G binding=  0.36
>t
GCGCG&CACCUCCU
.....&........ (  0.00)
,.{..&..,,.... [ -0.31]
 frequency of mfe structure in ensemble 0.599647; delta G binding=  0.24
>t
CGCGC&CACCUCCU
.....&........ (  0.00)
.{.{.&..,..... [ -0.27]
 frequency of mfe structure in ensemble 0.643319; delta G binding=  0.36
>t
GCGCC&CACCUCCU
.....&........ (  0.00)
{.{..&..,..... [ -0.24]
 frequency of mfe structure in ensemble 0.676708; delta G binding=  0.45
>t
CGCCA&CACCUCCU
.....&........ (  0.00)
.(...&........ [ -0.11]
 frequency of mfe structure in ensemble 0.834881; delta G binding=  0.98
>t
GCCAU&CACCUCCU
.....&........ (  0.00)
(....&........ [ -0.10]
 frequency of mfe structure in ensemble 0.853529; delta G binding=  1.06
>t
CCAUG&CACCUCCU
.....&........ (  0.00)
...,(&},...... [ -0.07]
 frequency of mfe structure in ensemble 0.887455; delta G binding=  1.25
>t
CAUGG&CACCUCCU
...((&..)).... ( -1.34)
...((&..}}.... [ -1.69]
 frequency of mfe structure in ensemble 0.55653; delta G binding= -1.66
>t
AUGGG&CACCUCCU
..((.&..)).... ( -2.52)
..((,&..}}.,,. [ -3.25]
 frequency of mfe structure in ensemble 0.298387; delta G binding= -3.25
>t
UGGGG&CACCUCCU
.((((&...)))). ( -4.98)
.((((&..})))}. [ -5.53]
 frequency of mfe structure in ensemble 0.4041; delta G binding= -5.53
>t
GGGGG&CACCUCCU
(((((&..))))). ( -8.81)
(((((&..))))). [ -8.86]
 frequency of mfe structure in ensemble 0.927902; delta G binding= -8.86
>t
GGGGG&CACCUCCU
(((((&..))))). ( -8.81)
(((((&..))))). [ -8.86]
 frequency of mfe structure in ensemble 0.927902; delta G binding= -8.86
>t
GGGGC&CACCUCCU
((((.&..)))).. ( -5.51)
((((.&..})))}. [ -6.08]
 frequency of mfe structure in ensemble 0.389318; delta G binding= -6.08
>t
GGGCG&CACCUCCU
(((..&..)))... ( -2.53)
(((..&..}},},. [ -3.62]
 frequency of mfe structure in ensemble 0.163956; delta G binding= -3.62
>t
GGCGG&CACCUCCU
((.((&..)).)). ( -5.07)
((.((&..)).)). [ -5.12]
 frequency of mfe structure in ensemble 0.915923; delta G binding= -5.12
>t
GCGGC&CACCUCCU
..((.&..)).... ( -2.15)
..((.&..)).,.. [ -2.58]
 frequency of mfe structure in ensemble 0.486895; delta G binding= -2.58
>t
CGGCG&CACCUCCU
.((..&..)).... ( -2.15)
.((..&..)).... [ -2.60]
 frequency of mfe structure in ensemble 0.47464; delta G binding= -2.59
>t
GGCGG&CACCUCCU
((.((&..)).)). ( -5.07)
((.((&..)).)). [ -5.12]
 frequency of mfe structure in ensemble 0.915923; delta G binding= -5.12
>t
GCGGC&CACCUCCU
..((.&..)).... ( -2.15)
..((.&..)).,.. [ -2.58]
 frequency of mfe structure in ensemble 0.486895; delta G binding= -2.58
>t
CGGCU&CACCUCCU
.((..&..)).... ( -2.15)
.((..&..)).... [ -2.37]
 frequency of mfe structure in ensemble 0.692646; delta G binding= -2.36
>t
GGCUG&CACCUCCU
((...&..)).... ( -2.01)
((...&..)).... [ -2.44]
 frequency of mfe structure in ensemble 0.489205; delta G binding= -2.43
>t
GCUGA&CACCUCCU
.....&........ (  0.00)
{.{(.&}}.,.... [ -0.70]
 frequency of mfe structure in ensemble 0.31468; delta G binding= -0.47
>t
CUGAG&CACCUCCU
..(((&...))).. ( -1.87)
..(((&...))).. [ -1.96]
 frequency of mfe structure in ensemble 0.860436; delta G binding= -1.94
>t
UGAGG&CACCUCCU
.((((&..)))).. ( -5.72)
.((((&..)))).. [ -5.76]
 frequency of mfe structure in ensemble 0.942618; delta G binding= -5.76
>t
GAGGG&CACCUCCU
((((.&..)))).. ( -6.93)
((((.&..)))).. [ -6.98]
 frequency of mfe structure in ensemble 0.921875; delta G binding= -6.98
>t
AGGGA&CACCUCCU
.((((&....)))) ( -3.49)
.(((.&...,))}} [ -4.43]
 frequency of mfe structure in ensemble 0.209642; delta G binding= -4.43
>t
GGGAU&CACCUCCU
((((.&....)))) ( -3.91)
((({.&....)))} [ -4.38]
 frequency of mfe structure in ensemble 0.460191; delta G binding= -4.38
>t
GGAUG&CACCUCCU
(((..&....))). ( -3.50)
(((..&....))). [ -3.86]
 frequency of mfe structure in ensemble 0.551971; delta G binding= -3.86
>t
GAUGC&CACCUCCU
.....&........ (  0.00)
(,.{.&....,}.. [ -0.70]
 frequency of mfe structure in ensemble 0.313014; delta G binding= -0.47
>t
AUGCG&CACCUCCU
.....&........ (  0.00)
..(..&,....... [ -0.20]
 frequency of mfe structure in ensemble 0.712597; delta G binding=  0.55
>t
UGCGG&CACCUCCU
...((&..)).... ( -1.46)
...((&..)).,.. [ -1.97]
 frequency of mfe structure in ensemble 0.426467; delta G binding= -1.95
>t
GCGGC&CACCUCCU
..((.&..)).... ( -2.15)
..((.&..)).,.. [ -2.58]
 frequency of mfe structure in ensemble 0.486895; delta G binding= -2.58
>t
CGGCG&CACCUCCU
.((..&..)).... ( -2.15)
.((..&..)).... [ -2.60]
 frequency of mfe structure in ensemble 0.47464; delta G binding= -2.59
>t
GGCGA&CACCUCCU
((.(.&).)).... ( -2.64)
((.(.&,.}).,,. [ -3.18]
 frequency of mfe structure in ensemble 0.4071; delta G binding= -3.18
>t
GCGAU&CACCUCCU
.....&........ (  0.00)
,.({.&....}}.. [ -0.73]
 frequency of mfe structure in ensemble 0.299427; delta G binding= -0.51
>t
CGAUU&CACCUCCU
.....&........ (  0.00)
.({..&....}}.. [ -0.52]
 frequency of mfe structure in ensemble 0.423557; delta G binding= -0.19
>t
GAUUG&CACCUCCU
.....&........ (  0.00)
(,...&....,,.. [ -0.48]
 frequency of mfe structure in ensemble 0.454007; delta G binding= -0.11
>t
AUUGU&CACCUCCU
.....&........ (  0.00)
..,(.&,}...... [ -0.26]
 frequency of mfe structure in ensemble 0.644735; delta G binding=  0.36
>t
UUGUU&CACCUCCU
.....&........ (  0.00)
..(,.&,),..... [ -0.31]
 frequency of mfe structure in ensemble 0.59642; delta G binding=  0.24
>t
UGUUU&CACCUCCU
.....&........ (  0.00)
.(,..&.},..... [ -0.29]
 frequency of mfe structure in ensemble 0.613835; delta G binding=  0.28
>t
GUUUU&CACCUCCU
.....&........ (  0.00)
({...&.}}..... [ -0.26]
 frequency of mfe structure in ensemble 0.653049; delta G binding=  0.38
>t
UUUUU&CACCUCCU
.....&........ (  0.00)
.....&.)...... [ -0.00]
 frequency of mfe structure in ensemble 0.993654; delta G binding=  3.05
>t
UUUUG&CACCUCCU
.....&........ (  0.00)
...,(&}}...... [ -0.08]
 frequency of mfe structure in ensemble 0.882854; delta G binding=  1.22
>t
UUUGU&CACCUCCU
.....&........ (  0.00)
..,(.&,}...... [ -0.26]
 frequency of mfe structure in ensemble 0.644829; delta G binding=  0.36
>t
UUGUG&CACCUCCU
..(((&)))..... ( -1.44)
..(((&)))..... [ -1.55]
 frequency of mfe structure in ensemble 0.830951; delta G binding= -1.50
>t
UGUGC&CACCUCCU
.(((.&)))..... ( -1.89)
.(((.&)))..... [ -1.96]
 frequency of mfe structure in ensemble 0.892599; delta G binding= -1.93
>t
GUGCA&CACCUCCU
(((..&)))..... ( -1.92)
(((..&)))..... [ -1.99]
 frequency of mfe structure in ensemble 0.897302; delta G binding= -1.96
>t
UGCAA&CACCUCCU
.....&........ (  0.00)
,(...&},...... [ -0.14]
 frequency of mfe structure in ensemble 0.795691; delta G binding=  0.82
>t
GCAAG&CACCUCCU
.....&........ (  0.00)
,..,{&...,.... [ -0.20]
 frequency of mfe structure in ensemble 0.713377; delta G binding=  0.55
>t
CAAGG&CACCUCCU
..(((&..)))... ( -2.47)
..(((&..)))... [ -2.69]
 frequency of mfe structure in ensemble 0.69446; delta G binding= -2.68
>t
AAGGC&CACCUCCU
.(((.&..)))... ( -3.16)
.(((.&..)))... [ -3.33]
 frequency of mfe structure in ensemble 0.753552; delta G binding= -3.33
>t
AGGCG&CACCUCCU
(((..&..)))... ( -2.49)
(((..&..))}... [ -3.06]
 frequency of mfe structure in ensemble 0.385351; delta G binding= -3.06
>t
GGCGG&CACCUCCU
((.((&..)).)). ( -5.07)
((.((&..)).)). [ -5.12]
 frequency of mfe structure in ensemble 0.915923; delta G binding= -5.12
>t
GCGGU&CACCUCCU
..(((&.))).... ( -2.99)
,.(((&.))).,.. [ -3.46]
 frequency of mfe structure in ensemble 0.461438; delta G binding= -3.45
>t
CGGUG&CACCUCCU
.((((&)))).... ( -5.60)
.((((&)))).... [ -5.65]
 frequency of mfe structure in ensemble 0.919157; delta G binding= -5.65
>t
GGUGG&CACCUCCU
((((.&)))).... ( -6.87)
((((.&)))).... [ -6.94]
 frequency of mfe structure in ensemble 0.897094; delta G binding= -6.94
>t
GUGGA&CACCUCCU
(((..&)))..... ( -2.88)
,,({.&,,}.,},. [ -3.53]
 frequency of mfe structure in ensemble 0.339709; delta G binding= -3.53
>t
UGGAC&CACCUCCU
.(((.&....))). ( -3.39)
.(((.&....))). [ -3.56]
 frequency of mfe structure in ensemble 0.753299; delta G binding= -3.56
>t
GGACG&CACCUCCU
(((..&....))). ( -3.37)
(((..&....))). [ -3.75]
 frequency of mfe structure in ensemble 0.530566; delta G binding= -3.75
>t
GACGA&CACCUCCU
.....&........ (  0.00)
(,.{.&....}}.. [ -0.79]
 frequency of mfe structure in ensemble 0.267789; delta G binding= -0.61
>t
ACGAA&CACCUCCU
..((.&....)).. ( -0.05)
..({.&....}).. [ -0.61]
 frequency of mfe structure in ensemble 0.395615; delta G binding= -0.34
>t
CGAAU&CACCUCCU
.((..&....)).. ( -0.05)
.({..&....}).. [ -0.61]
 frequency of mfe structure in ensemble 0.396865; delta G binding= -0.33
>t
GAAUG&CACCUCCU
.....&........ (  0.00)
({...&....}}.. [ -0.54]
 frequency of mfe structure in ensemble 0.41006; delta G binding= -0.22
