# Supplementary material for: A nascent polypeptide sequence modulates DnaA translation elongation in response to nutrient availability
Source: eLife. 2021 Sep 15;10:e71611. doi: 10.7554/eLife.71611 (PMC8443254; doi:10.7554/eLife.71611)
Supplement: Figure 1—figure supplement 2—source data 1. [file elife-71611-fig1-figsupp2-data1.zip › Figure 1-figure supplement 2-source data 1/panel B/CMfinder_results/subgroup1/5utr_dataset_nogap.txt.file-list.double]

5utr_dataset_nogap.txt.cand.h2_1
5utr_dataset_nogap.txt.cand.h2_2
5utr_dataset_nogap.txt.cand.h2_3
5utr_dataset_nogap.txt.cand.h2_4
5utr_dataset_nogap.txt.cand.h2_5
