# Supplementary material for: A nascent polypeptide sequence modulates DnaA translation elongation in response to nutrient availability
Source: eLife. 2021 Sep 15;10:e71611. doi: 10.7554/eLife.71611 (PMC8443254; doi:10.7554/eLife.71611)
Supplement: Figure 1—figure supplement 2—source data 1. [file elife-71611-fig1-figsupp2-data1.zip › Figure 1-figure supplement 2-source data 1/panel B/CMfinder_results/subgroup1/5utr_dataset_nogap.txt.motif.h2_2.h2_4.h2_3.h2_5.temp.gap]

>Caulobactersp.K31
ACCU
>Caulobactersp.AP07PMI01contig93.93
AUGGGA
>Caulobactersp.Root487D2Ycontig1
CA
>Caulobactersp.UNC358MFTsu5.1BR39DRAFTscaffold00002.2C
CAAUG
>Caulobactersp.695
UUAAUGCGGGGG
>Caulobactersp.D4A
UAAAUGUGGG
>Caulobactersp.URHA0033H963DRAFTscaffold00016.16C
CAACGA
>Caulobactersp.UNC279MFTsu5.1genomeassemblycontigFG32DRAFTscaffold00070.70
UAGCG
>Caulobactersp.Root656contig8
CACC
>Caulobactersp.410SGCZ15
UAAUUGCGGGG
>Caulobactersp.Root655contig9
AUGGGA
>CaulobactervibrioidesstrainT5M6contig15
UaaaUgcggggg
>Caulobactersp.774
UAAAUGCGGGGG
