# Supplementary material for: A nascent polypeptide sequence modulates DnaA translation elongation in response to nutrient availability
Source: eLife. 2021 Sep 15;10:e71611. doi: 10.7554/eLife.71611 (PMC8443254; doi:10.7554/eLife.71611)
Supplement: Figure 1—figure supplement 2—source data 1. [file elife-71611-fig1-figsupp2-data1.zip › Figure 1-figure supplement 2-source data 1/panel B/CMfinder_results/subgroup1/5utr_dataset_nogap.txt]

>Caulobactersp.HMWF009
CTCAGCGCTCTTCCAGTTCATGGATGAAACGGTCGCGGCGGGGACCTGTTG
GTCACCGCGTGAGGACCTGTGCGCGCTGAGAAAACCA
ACCGTTCGCCATGGGGGGCGGCGGCTGGGGAACGGTCGGATTGTTTTGCG
CGAGGCGGTGGACTGATGACAATCAAGAGTGGGGTG
GCGAGCCAGGACTTTTCGGCTGCGATTCCTGCGGTTGCCTGTGAGCCGGCCGGTGGC

>Caulobactersp.AP07PMI01contig93.93
CTCAACGCTCTTCCAGTCCATGGAGATCACTGGTGGCGGCCGAACCCTTGCG
TTCGCCGATCAAGCCCCCGTGTGCGCATGGAATGGGAGCGCGAAGAGGACGCG
GTCGTGCGCCATGGGGGGCGGCGATCGGGGCAGAAATATGACAATGTGCA
CGAGGCGATGACCGATGACGATCAAGGGCGGGTTA
GTGAGTCAGGAGTTTTCGGCCGCGTTCTCGACGGTTGCCTGCGAACCGGCCGGCGTC

>Caulobactersp.Root655contig9
CTCAACGCTCTTCCAGTCCATGGAGATCACTGGTGGCGGCCGAACCCTTGCG
TTCGCCGATCAACCCCCTGTGTCCGCATGGAATGGGAGCGTGAAGAGGACGCG
ATCGCGCGCCATGGGGGGCGGCGATCGGGGCAGAAATAAGACACATGCA
CGAGGCGATGACTGATGACGATCAAGGGCGGGTTA
GTGAGTCAGGAGTTTTCGGCCGCGTTCTCGACGGTTGCCTGCGAACCGGCCGGCGTC

>Caulobactersp.JGI0001010J14B137DRAFTNODEunique3len122936.3C
CTCAACGCTCTTCCAGTCCATGGAGATCACTGGCGGCGGCCGAACCCTTGCG
TTCGCCGATCAAGCCCCTGTGTCTGCTGGACAATGGCGAGTTTTGAGACGCG
GTCGTGCGCCATGGGGGGCGGCGGgataacacgacacatac
cgaggcggtgacggATGACGACCAAAGGCGGGGTA
GTGACCCAAGAGTTCTCGGCGGCGTTCTCGACGGTTGCCTGCGAGCCTGCGGGCGCC

>CaulobacterhenriciistrainCF287EW90DRAFTscaffold00002.2C1
CTCAACGCTCTTCCAGTCCATGGAGATCACTGGCGGCGGCCGAACCCTTGCG
TTCGCCGATCAAGCCCCTGTGTCTGCTGGACAACGAAGGACTTGGGACGCG
GTCGTGCGCCATGGGGGGCGGCGATCGGGGATGACACGACATAATAC
CGAGGCGGTGATCGATGACCGAGGCGGTGATCGATGACGACCAAAGGCGGGGTA
GTGACCCAAGAGTTCTCGGCTGCGTTCTCGACGGTTGCCTGCGAGCCTGCGGGCGCC

>Caulobactersp.Root1472contig25
CTCAACGCTCTTCCAGTCCATGGAGATCACTGGCGGCGGCCGAACCCTTGCG
TTCGCCGATCAAACCCCTGTGCCTGCTGGACAAAGAAGGTTTTGAGACGCG
GTCGTGCGCCATGGGGGGCGGCGAtcgagatgacacgacaaatac
cgaggcggtgacgATGACGACCAAAGGCGGGGTA
GTGACCCAAGAGTTCTCGGCTGCGTTCTCGACGGTTGCCTGCGAGCCTGCGGGCGTC

>Caulobactersp.Root656contig8
CTCAACGCTCTTCCAGTCCATGGAGATCACTGGCGGCGGCCGAACCCTTGCG
TTCGCCGATCAAACCCCTGTGCCTGCTGGACACCGAAGGTTTTGAGACGCG
GTCGTGCGCCATGGGGGGCGGCGAtcgagatgacacgacaaatac
cgaggcggtgacgATGACGACCAAAGGCGGGGTA
GTGACCCAAGAGTTCTCGGCTGCGTTCTCGACGGTTGCCTGCGAGCCTGCGGGCGTC

>Caulobactersp.URHA0033H963DRAFTscaffold00016.16C
CTCAACGCTCTTCCAGTCCATGGAGATCACTGGCGGCGGCCGAACCCTTGCG
TTCGCCGATCAAGCCCCTGTGTCTGCTGGACAACGAAGGTTTTGGGGGACGCG
GTCGTGCGCCATGGGGGGCGGCGATCGGGATGACACGACAAATAC
CGAGGCGGTGACGATGACGACCAAAGGCGGGGTA
GTGACCCAGGAGTTCTCGGCTGCGTACTCGACGGTCGCCTGCGAGCCTGCGGGCGTC

>Caulobactersp.UNC279MFTsu5.1genomeassemblycontigFG32DRAFTscaffold00070.70
CTCAACGCTCTTCCAGTCCATGGAGATCACTGGCGGCGGCGGAACCCTTGCG
TTCGCCGATCAAGCCCCTGTGTCTGCTGGGTAGCGAAGGGTTTTGCGGCACG
GTCGTGCGCCATGGGGGGCGGCGatcggggatgacacgacata
cgaggcggtgaccgATGACGACCAAAGGCGGGGTA
GTGACCCAAGAGTTCTCGGCTGCGTTCTCGACGGTTGCCTGCGAGCCTGCGGGCGTC

>Caulobactersp.UNC358MFTsu5.1BR39DRAFTscaffold00002.2C
CTCAACGCTCTTCCAGTCCATGGAGATCACTGGCGGCGGCGGAACCCTTGCG
TTCGCCGATTAACCCCCTGTGTCTGCCGGACAATGAAGGCTTGAGACGCG
GTCGTGCGCCATGGGGGGCGGCGatcggggatgacacgacatat
cgaggcggtgaccgatgACGACCAAAGGCGGGGTA
GTGACCCAAGAGTTTTCGGCTGCGTTCTCCACTGTCGCCGGCGAGCCCGCGGGCGTC

>Caulobactersp.Root1455contig11
CTCAACGCTCTTCCAGTCCATGGAGATCACTGGCGGCGGCCGAACCCTTGCG
TTCGCCGATCAACCCCCTGTGTCTGCTGGGCAACGAGGCTTGAGGCACG
GTCGTACGCCATGGGGGGCGGCGatcggggacatacgacatatac
cgaggcggtgaccgATGACGATCAAGGGCGGGGTA
GTGAGCCAGGAGTTTTCGGCTGCGTTTTCGACGGTCGCCTGCGAACCCGCGGGCGTC

>Caulobactersp.Root487D2Ycontig1
CTCAACGCTCTTCCAGTCCATGGAGATCACTGGCGGCGGCCGAACCCTTGCG
TTCGCCGATCAACCCCCTGTGTCTGCTGGGCAACGAGGCTTGAGGCACG
GTCGTACGCCATGGGGGGCGGCGATCGGGGACATACGACATATAC
CGAGGCGGTGACCGATGACGATCAAGGGCGGGGTA
GTGAGCCAAGAGTTTTCGGCTGCGTTTTCGACGGTCGCCTGCGAACCCGCGGGCGTC

>Caulobactersp.K31
CTCAACGCTCTTCCAGTCCATGGAGATCACTGGTGGCGGCGGAACCCTTGCG
TTCGCCGATCGACCCCCTGTGCCTGCTTGGACCTGAGAGCTTGAGACGCG
GTCGTGCGCCATGGGGGGCGGCGATCGGATGACACGACATGTGCA
CGAGGCGGTGACGATGACGATCAAAGGCGGGGTA
GTGAGCCAGGACTTTTCGGCTGCGTTCTCGACGGTTGCCTGCGAACCCGCGGGCGTC

>CaulobacterhenriciistrainOK261EW97DRAFTscaffold00010.10C
CTCAGCGCTCTTCCAGTCCATGGATGAAATGGCGGCGACGGACAATATGCG
TCCGCCGATCAAACCCCTGTGGGCGTTGAGAAAACCG
GTCGTCCCGCCATGGGGGGCGTGCGGCTGGGATAGGCGGCGGTGTTTTTGTG
CGAGGCGGTGGACtgATGACGATCAAGGGTGGGGTA
GCAAGCCAGGACTTCTCGGCTGCAATGCCTGCGGTTGCCTGCGAGCCGGCCGGTGCG

>CaulobacterhenriciistrainCB4
CTCAGCGCCCTTCCAGTTTTTGGAAAAAAACGGTGGCGGCAGAACCCTGCG
TTCTGCTGACTAAGCCCCCGTGTGCGTGGAGAACCG
GTCGTTCGCCTTTGGGGGGCGTGCGGCGGGACGAGCGGTTTTGACCAGGTA
CGAGGCGGTGGACGAATGACAATCAAGGGTGGGGTG
GCGAGCCAGGACTTCTCGGCTGCGATTCCAGCGGTTGCCTGCGAGTCCGCTGGCGGC

>Caulobactersp.326735
CTCAGCGCTCTTCCAGTCCTTGGAAAAAATGGCGGCGGCAGAACCTATGCG
TTCTGCTGACTAAGCCCCCTTGTGCGTTGAGAAACCG
GTCGTTCGCCATGGGGGGCGTGCGGCTGGCATGCGGGCGCGTTTAATGTA
CGAGGCGGTGGACGAATGACAATCAAGGGTGGGGTG
GCGAGCCAGGATTTTTCGGCTGCGATTCCAGCGGTTGCCTGCGAGCCGGCCGGCGGG

>Caulobactersp.D4A
CTCAACGCTCTCCCAGTCTTTGACGACAGCGGCGGCGGCGAACACCATGCG
TTCGCCGGTTAAGCCCCTGTGTGTCTTCAATAAATGTGGGGGCAGTGTTTGAGCACG
GTCGTGCGCCATGGGGGGCTTGCGACCGGCAATCTGTAATTGTGTGTATGCAGGCG
CGAGGCGGTGAACTGATGTCGATCAAGGTCGGGGTG
GCCAGTCAGGAATTGTCGGCTGCGTATGCGGCTGTCACGCGCGAGCCTGCTGGCATC

>CaulobactervibrioidesstrainT5M6contig15
CTCAGCGCTCTCCCAGTCTTTGACGACAGCGGCGGCGGCGGACACTCATGCG
TTCGCCGGTTAAGCCCCTGTGTGtcttcaataaatgcgggggaagagtttctgagttcg
gtcgcgcgccatggggggcttgcgaccggcaatctgtaattgtgtgtatgcaggcg
cgaggcggtgaactgATGTCGATCAAGGTCGGGGCG
GCCAGTCAGGAATTGTCGGCGGCGTATGCCGCCGTCACGCGCGAGCCTGCCGGCATC

>Caulobactersp.736
CTCAGCGCTCTCCCAGTCTTGTGACGACAGCGGCGGCGGCGGACACCATGCG
TTCGCCGGTTAAGCCCCTGTGTGTCTTCAATTAATGCGGGGGGAGAGTTTCTGAGTTCG
GTCGTGCGCCATGGGGGGCTTGCGACCGGCAATCTGTAATTGTGTGTATGCAGGCG
CGAGGCGGTGAACTGATGTCGATCAAGGTCGGGGCG
GCCAGTCAGGAATTGTCGGCGGCGTATGCCGCCGTCACGCGCGAGCCTGCCGGCATC

>Caulobactersp.410SGCZ15
CTCAGCGCTCTCCCAGTCTTTGACGACAGCGGCGGCGGCGGACACCATGCG
TTCGCCGGTTAAGCCCCTGTGTGTCCACAATAATTGCGGGGGAGAGTTTCTGAGTTCG
GTCGCGCGCCATGGGGGGCTTGCGGCCGGCAATCTGTAATTGTGTGTATGCAGGCG
CGAGGCGGTGAACTGATGTCGATCAAGGTCGGGGCG
GCCAGTCATGAATTGTCGGCGGCGTATGCCGCCGTCACGCGCGAGCCTGCCGGCATC

>Caulobactersp.695
CTCAGCGCTCTCCCAGTCTTGTGACGACAGCGGCGGCGGCGGACATCATGCG
TTCGCCGGTTAAGCCCCTGTGTGTCCTCAATTAATGCGGGGGGAGAGTTTCTGAGTTCG
GTCGTGCGCCATGGGGGGCTTGCGACCGGCAATCTGTAATTGTGTGTATGCAGGCG
CGAGGCGGTGAACTGATGTCGATCAAGGTCGGGGCG
GCCAGTCAGGAATTGTCGGCGGCGTATGCCGCCGTCACGCGCGAGCCTGCCGGCATC

>CaulobacterflavusCGMCC115093CFHF22
CTCAGCGCTCTCCCAGTCTTGTGACGACAGCGGCGGCGGCGGACACCATGCG
TTCGCCGGTTAAGCCCCTGTGTGTCCTCAATAAATGCGGGGGGAGGGTTTCTGAGTTCG
GTCGTGCGCCATGGGGGGCTTGCGACCGGCAATCTGTAATTGTGTGTATGCAGGCG
CGAGGCGGTGAACTGATGTCGATCAAGGTCGGGGCG
GCCAGTCAGGAATTGTCGGCGGCGTATGCCGCCGTCACGCGCGAGCCTGCCGGCATC

>Caulobactersp.774
CTCAGCGCTCTCCCAGTCTTGTGACGACAGCGGCGGCGGCGGACACCATGCG
TTCGCCGGTTAAGCCCCTGTGTGTCCTCAATAAATGCGGGGGGAGAGTTTCTGAGTTCG
GTCGTGCGCCATGGGGGGCCTGCGACCGGCAATCTGTAATTGTGTGTATGCAGGCG
CGAGGCGGTGAACTGATGTCGATCAAGGTCGGGGCG
GCCAGTCAGGAATTGTCGGCGGCGTATGCCGCCGTCACGCGCGAGCCCGCAGGCATC

>Caulobactersp.OV484EX01DRAFTscaffold00009.9C
CTCAGCGCTTCTCCAGTCTTGAACGAAACAAGGCGGCGGCGGACCCATTGCG
GTCGCCGGGTAAGAACCTGTGTGTGCTGAGAAGACG
GCCGTACGCCATGGGGGGTGGGCGGCTGATTGGTTGCGGCGGTTGTTTTGTA
CGAGGCGGTGGACGAATGACGATGAAGGGCGGGGTG
GCCAGCCAGGACTTCTCGGCGGCGATTTCGACGGCGGCTTGCGAGCCGGCCGCGATC

>Caulobactersp.FWC2
CTCAGCGCTTCTCCAGTCTTGGAAAAAACGAGGCGGCGGCGGACCCATTGCG
TTCGCCGGGTAAGAACCTGTGTGCGTTGAGTGAACCG
GCCGTACGCCATGGGGGGCGGGCGGCAGGAATGGTAGCGGCGGTTGTTTTTGTG
CGAGGCGGTGGACGAATGACGATGAAGGGCGGGGTG
GCCAGCCAGGACTTCTCGACAGCGATCGCGGCGGCGGTAGAGCCGGCGACGAGC

>PantholopshodgsoniiunplacedgenomicscaffoldPHO1.0Scaffold2764
CTCAACGCTTCTCCAGTCTTGGAAAAAACAAGGCGGCGGCGGACCGATCGTG
TTCGCCGGGTAAGAACCTGTGTGCGTTGAGAAAACCG
GCCGAACGCCATGGGGGGCGGCGGCTGATGTGTATGCGGCGGTTCTTTTTTGTG
CGAGGCGGTGGACGAATGACGATGAAGGGCGGGGTG
GCCAGTCAGGACTTCTCGGCGGCGATCGCGACGGCTTGCGAGCCGGCGCCGAGC

>CaulobactercrescentusOR37OR37contig00005
CTCAACGCTTCTCCAGTCTTGGAAAAAACAAGGCGGCGGCGGACCGATCGTG
TTCGCCGGGTAAGAACCTGTGTGCGTTGAGGAAACCG
GCCGAGCGCCATGGGGGGCGGCGGCTGATGTGTATGCGGCGGTTCGTTTTTTTGTA
CGAGGCGGTGGACGAATGACGATGAAGGGCGGGGTG
GCCAGTCAGGACTTCTCGGCGACGATCGCGACGGCTTGCGAGCCGGCGCCGGGC

>Caulobactersp.CCH9E1CCH9E1contig131
CTCAACGCTTCTCCAGTCTTGGAAAAACAAGGCGGCGGCGGACCGATCGTG
TTCGCCGAGTAAGAACCTGTGTGCGTTGAGGCTAACCG
GTCGCGCGCCATGGGGGGCGGCGGCTGAAAGTGTTTGCGGCGGTTACTTTTTTG
CGAGGCGGTGGACGAATGACGATGAAGGGTGGGGTG
GCCAGCCAGGACTTCTCGGCGGCGATCGCGGCGGCTTGCGAGCCCGCGACGGCC

>CaulobactersegnisATCC21756
CTCAACGCTTCTCCAGTCTTGAACAAAACAAGGCGGCGGCGGACCGATCGTG
TTCGCCGAGTAAGAACCTGTGTGCGTTGAGGAACCG
GTCGCGCGCCATGGGGGGCGGCGGCTGATTGTATGCGGCGGTTACTTTTTA
CGAGGCGGTGGACGAATGACGATGAAGGGTGGGGTG
GCCAGCCAGGACTTCTCCGCGGCGATCGCGGCGGCTTGCGAGCCTGCGACGGCC

>Caulobactersp.BP25
CTCAACGCTTCTCCAGTCTTGAACAAAACAAGGCGGCGGCGGGCCCATTGCG
CCCGCCGAGTAAGAACCTGTGTGCGTTGAGGCGAACCG
GTCGCGCGCCATGGGGGGCGGCGGCTGAGGGTGTGCGGCGGTTACTTTTTTG
CGAGGCGGTGGACGAATGACGATGAAGGGTGGGGTG
GCCAGCCAGGACTTCTCTGCGGCGATCGCGGCGGCTTGCGAGCCGGCGACGGCC

>Caulobactersp.X
CTCAACGCTTCTCCAGTCTTGAACAAACAAGGCGGCGGCGGACCGATTGCG
TTCGCCGAGTAAGAACCTGTGTGCGTTGAGGCTAACCG
GTCGCGCGCCATGGGGGGCGGCGGCTGAAAGTGTGCGGCGGTTACTTTTTTG
CGAGGCGGTGGACGAATGACGATGAAGGGTGGGGTG
GCCAGCCAGGACTTCTCGGCGGCGATCGCGGCGGCTTGCGAGCCCGCGACGGCC

>CaulobactersegnisisolateS2003000R24
CTCAACGCTTCTCCAGTCTTGAAAAACAAGGCGGCGGCGAACCGATCGTG
TTCGCCGGGTGAGAACCTGTGTGCGTTGAGACGGACCG
GTCGCACGCCATGGGGGGCGGCGGCTGATTGTATGCGGCGGTTACTTTTATG
CGAGGCGGTGGACGAATGACGATGAAGGGCGGGGTG
GCCAGCCAAGACTTCTCGGTGGCGATGGCGGCGGCTTGCGAGCCGGCGGCGACC

>CaulobactervibrioidesCB13b1a
CTCAACGCTCTTCCAGTCTTGGACGAAACAAGGCGGCGGCGGACCCATCGTG
TTCGCCGAGTAAGAACCTGTGTGCGTTGGGAAAAACG
GTCGCGCGCCATGGGGGGCGGCGGCTGAATTATGCGGCGATTGTTTTTGTG
CAAGGCGGTGGACGAATGACCATGAAGGGCGGGGTT
GCCAGCCAGGACTTCTCGGCGGCGATCGCGGCGGCTTGCGAGCCGGCGGCGAAC

>Caulobactervibrioidesisolate32677
CTCAACGCTCTTCCAGTCTTGGACGAAACAAGGCGGCGGCGGACCCATCGTG
TTCGCCGAGTAAGAACCTGTGTGCGTTGGGAAAAACA
GTCGTGCGCCATGGGGGGCGGCGGCTGAAGTATGCGGCGATTGTTTTTGTG
CAAGGCGGTGGACGAATGACCATGAAGGGCGGGGTT
GCCAGCCAGGACTTCTCGGCGGCGATCGCGGCGGCTTGCGAGCCGGCGGCGAAC

>Caulobactersp.CCH5E12CCH5E12contig179
CTCAGCGCTCTTCCAGTCTTGGACAAAACAAGGCGGCGGCGGACCCATCGTG
TTCGCCGAGTAAGAACCTGTGTGCGTTGAGAAAAAACG
GTCGCGCGCCATGGGGGGCGGCGGCTGAGGTATGCGGCGATTGTTTTTGTG
CAAGGCGGTGGACGAATGACCATGAAGGGCGGGGTG
GCCAGCCAGGACTTCTCGGCGGCGATCGCGACGGCTTGCGAGCCGGCGGCGAAC

>CaulobactervibrioidesCB2
CTCAACGCTCTTCCAGTCTTGGATAAAACAAGGCGGCGGCGGACCCATCGTG
TTCGCCGAGTAAGAACCTGTGTGCGTTGAGAAAAACG
GTCGCGCGCCATGGGGGGCGGCGGCTGAGGGATGCGGCGATTGTTTTTGTG
CAAGGCGGTGGACGAATGACCATGAAGGGCGGGGTT
GCCAGCCAGGACTTCTCGGCGGCGATCGCGACGGCTTGTGAGCCGGCGGCGAGC

>Caulobactercrescentusstr.NA1000
CTCAACGCTCTTCCAGTCTTGGATAAAACAAGGCGGCGGCGGACCCATCGTG
TTCGCCGAGTAAGAACCTGTGTGCGTTGAGAAAAACG
GTCGCGCGCCATGGGGGGCGGCGGCTGAGGGATGCGGCGATTGTTTTTGTG
CAAGGCGGTGGACGAATGACCATGAAGGGCGGGGTT
GCCAGCCAGGACTTCTCGGCGGCGATCGCGACGGCTTGTGAGCCGGCGGCGAAC
