# Supplementary material for: A nascent polypeptide sequence modulates DnaA translation elongation in response to nutrient availability
Source: eLife. 2021 Sep 15;10:e71611. doi: 10.7554/eLife.71611 (PMC8443254; doi:10.7554/eLife.71611)
Supplement: Figure 1—figure supplement 2—source data 1. [file elife-71611-fig1-figsupp2-data1.zip › Figure 1-figure supplement 2-source data 1/panel B/CMfinder_results/subgroup1/5utr_dataset_nogap.txt.motif.h1_2.h2_1.temp.gap]

>Caulobactersp.CCH9E1CCH9E1contig131
AGUAAGAACCUGUGUG
>CaulobacterhenriciistrainCB4
ACUAAGCCCCCGUGUG
>Caulobactersp.Root655contig9
AUCAACCCCCUGUGUCCGCAUGGAAUGGGAGCGUGAAGAG
>Caulobactersp.OV484EX01DRAFTscaffold00009.9C
GGUAAGAACCUGUGUG
>Caulobactersp.774
GUUAAGCCCCUGUGUGUCCUCAAUAAAUGCGGGGGGAGA
>CaulobactervibrioidesstrainT5M6contig15
GUUAAGCCCCUGUGUGUcUUcaaUaaaUgcgggggaaga
>Caulobactercrescentusstr.NA1000
AGUAAGAACCUGUGUG
>CaulobacterhenriciistrainOK261EW97DRAFTscaffold00010.10C
AUCAAACCCCUGUGGG
>Caulobactersp.FWC2
GGUAAGAACCUGUGUG
>Caulobactersp.HMWF009
CGUGAGGACCUGUGCG
>CaulobactersegnisATCC21756
AGUAAGAACCUGUGUG
>Caulobactersp.410SGCZ15
GUUAAGCCCCUGUGUGUCCACAAUAAUUGCGGGGGAGA
>CaulobactersegnisisolateS2003000R24
GGUGAGAACCUGUGUG
>Caulobactersp.BP25
AGUAAGAACCUGUGUG
>Caulobactersp.X
AGUAAGAACCUGUGUG
>Caulobactervibrioidesisolate32677
AGUAAGAACCUGUGUG
>Caulobactersp.326735
ACUAAGCCCCCUUGUG
>Caulobactersp.Root487D2Ycontig1
AUCAACCCCCUGUGUCUGCUGGGCAACGAG
>Caulobactersp.K31
AUCGACCCCCUGUGCCUGCUUGGACCUGAGA
>Caulobactersp.D4A
GUUAAGCCCCUGUGUGUCUUCAAUAAAUGUGGGGGCAGU
>CaulobactercrescentusOR37OR37contig00005
GGUAAGAACCUGUGUG
>Caulobactersp.CCH5E12CCH5E12contig179
AGUAAGAACCUGUGUG
>Caulobactersp.UNC358MFTsu5.1BR39DRAFTscaffold00002.2C
AUUAACCCCCUGUGUCUGCCGGACAAUGAAG
