# Supplementary material for: A nascent polypeptide sequence modulates DnaA translation elongation in response to nutrient availability
Source: eLife. 2021 Sep 15;10:e71611. doi: 10.7554/eLife.71611 (PMC8443254; doi:10.7554/eLife.71611)
Supplement: Figure 1—figure supplement 2—source data 1. [file elife-71611-fig1-figsupp2-data1.zip › Figure 1-figure supplement 2-source data 1/panel B/CMfinder_results/subgroup1/5utr_dataset_nogap.txt.motif.h2_2.h2_4.h2_3.h1_3.h2_1.temp.gap]

>Caulobactersp.410SGCZ15
GUUAAGCCCCUGUGUGUCCACAAUAAUUGCGGGG
>CaulobactersegnisATCC21756
AGUAAGAACCUGU
>Caulobactersp.HMWF009
CGUGAGGACCUGU
>Caulobactersp.FWC2
GGUAAGAACCUGU
>CaulobacterhenriciistrainOK261EW97DRAFTscaffold00010.10C
AUCAAACCCCUGU
>Caulobactercrescentusstr.NA1000
AGUAAGAACCUGU
>CaulobactervibrioidesstrainT5M6contig15
GUUAAGCCCCUGUGUGUcUUcaaUaaaUgcggggg
>Caulobactersp.774
GUUAAGCCCCUGUGUGUCCUCAAUAAAUGCGGGGG
>Caulobactersp.OV484EX01DRAFTscaffold00009.9C
GGUAAGAACCUGU
>Caulobactersp.Root655contig9
AUCAACCCCCUGUGUCCGCAUGGAAUGG
>CaulobacterhenriciistrainCB4
ACUAAGCCCCC
>Caulobactersp.CCH9E1CCH9E1contig131
AGUAAGAACCUGU
>Caulobactersp.CCH5E12CCH5E12contig179
AGUAAGAACCUGU
>Caulobactersp.UNC358MFTsu5.1BR39DRAFTscaffold00002.2C
AUUAACCCCCUGUGUCUGCCGGACAA
>Caulobactersp.695
GUUAAGCCCCUGUGUGUCCUCAAUUAAUGCGGGGG
>CaulobactercrescentusOR37OR37contig00005
GGUAAGAACCUGU
>Caulobactersp.D4A
GUUAAGCCCCUGUGUGUCUUCAAUAAAUGUGGG
>Caulobactersp.K31
AUCGACCCCCUGUGCCUGCUUGGACCU
>Caulobactersp.Root487D2Ycontig1
AUCAACCCCCUGUGUCUGCUGGGCA
>Caulobactersp.326735
ACUAAGCCCCCUU
>Caulobactervibrioidesisolate32677
AGUAAGAACCUGU
>Caulobactersp.X
AGUAAGAACCUGU
>Caulobactersp.BP25
AGUAAGAACCUGU
>CaulobactersegnisisolateS2003000R24
GGUGAGAACCUGU
