# Supplementary material for: A nascent polypeptide sequence modulates DnaA translation elongation in response to nutrient availability
Source: eLife. 2021 Sep 15;10:e71611. doi: 10.7554/eLife.71611 (PMC8443254; doi:10.7554/eLife.71611)
Supplement: Figure 1—figure supplement 2—source data 1. [file elife-71611-fig1-figsupp2-data1.zip › Figure 1-figure supplement 2-source data 1/panel B/CMfinder_results/subgroup1/5utr_dataset_nogap.txt.motif.h1_4.h2_1.h2_2.h2_4.h2_3.h1_3.temp.gap]

>Caulobactersp.UNC279MFTsu5.1genomeassemblycontigFG32DRAFTscaffold00070.70
GUCUGCUGGGUAGCG
>Caulobactersp.URHA0033H963DRAFTscaffold00016.16C
GUCUGCUGGACAACGA
>Caulobactersp.695
GUGUCCUCAAUUAAUGCGGGGG
>Caulobactersp.UNC358MFTsu5.1BR39DRAFTscaffold00002.2C
GUCUGCCGGACAA
>Caulobactersp.D4A
GUGUCUUCAAUAAAUGUGGG
>Caulobactersp.K31
GCCUGCUUGGACCU
>Caulobactersp.Root487D2Ycontig1
GUCUGCUGGGCA
>Caulobactersp.AP07PMI01contig93.93
GUGCGCAUGGAAUGGGA
>CaulobactervibrioidesstrainT5M6contig15
GUGUcUUcaaUaaaUgcggggg
>Caulobactersp.774
GUGUCCUCAAUAAAUGCGGGGG
>Caulobactersp.Root655contig9
GUCCGCAUGGAAUGG
>Caulobactersp.410SGCZ15
GUGUCCACAAUAAUUGCGGGG
>Caulobactersp.Root656contig8
GCCUGCUGGACACC
