# Supplementary material for: A nascent polypeptide sequence modulates DnaA translation elongation in response to nutrient availability
Source: eLife. 2021 Sep 15;10:e71611. doi: 10.7554/eLife.71611 (PMC8443254; doi:10.7554/eLife.71611)
Supplement: Figure 1—figure supplement 2—source data 1. [file elife-71611-fig1-figsupp2-data1.zip › Figure 1-figure supplement 2-source data 1/panel B/CMfinder_results/subgroup1/5utr_dataset_nogap.txt.motif.h1_1.h1_2.temp.gap]

>Caulobactersp.Root487D2Ycontig1
AACCCUUGCGUUCGCCGAUCAACCCCCUGUGUCUGCUGGGCAACGAG
>Caulobactersp.K31
GAACCCUUGCGUUCGCCGAUCGACCCCCUGUGCCUGCUUGGACCUGAGA
>CaulobactercrescentusOR37OR37contig00005
GACCGAUCGUGUUCGCCGGGUAAGAACCUGUGUG
>Caulobactersp.CCH5E12CCH5E12contig179
GACCCAUCGUGUUCGCCGAGUAAGAACCUGUGUG
>Caulobactersp.UNC358MFTsu5.1BR39DRAFTscaffold00002.2C
GAACCCUUGCGUUCGCCGAUUAACCCCCUGUGUCUGCCGGACAAUGAAG
>Caulobactersp.BP25
GGCCCAUUGCGCCCGCCGAGUAAGAACCUGUGUG
>CaulobactersegnisisolateS2003000R24
AACCGAUCGUGUUCGCCGGGUGAGAACCUGUGUG
>Caulobactervibrioidesisolate32677
GACCCAUCGUGUUCGCCGAGUAAGAACCUGUGUG
>Caulobactersp.X
GACCGAUUGCGUUCGCCGAGUAAGAACCUGUGUG
>Caulobactersp.326735
GAACCUAUGCGUUCUGCUGACUAAGCCCCCUUGUG
>Caulobactersp.FWC2
GACCCAUUGCGUUCGCCGGGUAAGAACCUGUGUG
>Caulobactersp.HMWF009
ACCUGUUGGUCACCGCGUGAGGACCUGUGCG
>Caulobactersp.410SGCZ15
GACACCAUGCGUUCGCCGGUUAAGCCCCUGUGUGUCCACAAUAAUUGCGGGGGAGA
>Caulobactersp.CCH9E1CCH9E1contig131
GACCGAUCGUGUUCGCCGAGUAAGAACCUGUGUG
>Caulobactersp.Root655contig9
AACCCUUGCGUUCGCCGAUCAACCCCCUGUGUCCGCAUGGAAUGGGAGCGUGAAGAG
>CaulobacterhenriciistrainCB4
GCAGAACCCUGCGUUCUGCUGACUAAGCCCCCGUGUG
>Caulobactersp.774
GACACCAUGCGUUCGCCGGUUAAGCCCCUGUGUGUCCUCAAUAAAUGCGGGGGGAGA
>Caulobactersp.OV484EX01DRAFTscaffold00009.9C
GACCCAUUGCGGUCGCCGGGUAAGAACCUGUGUG
>Caulobactercrescentusstr.NA1000
GACCCAUCGUGUUCGCCGAGUAAGAACCUGUGUG
>CaulobacterhenriciistrainOK261EW97DRAFTscaffold00010.10C
GACAAUAUGCGUCCGCCGAUCAAACCCCUGUGGG
