# Supplementary material for: A nascent polypeptide sequence modulates DnaA translation elongation in response to nutrient availability
Source: eLife. 2021 Sep 15;10:e71611. doi: 10.7554/eLife.71611 (PMC8443254; doi:10.7554/eLife.71611)
Supplement: Figure 1—figure supplement 2—source data 1. [file elife-71611-fig1-figsupp2-data1.zip › Figure 1-figure supplement 2-source data 1/panel B/CMfinder_results/subgroup1/5utr_dataset_nogap.txt.motif.h2_2.h2_5.temp.gap]

>Caulobactersp.Root656contig8
CACCGAAGGUUUUGA
>Caulobactersp.FWC2
U
>Caulobactersp.HMWF009
A
>Caulobactersp.410SGCZ15
UAAUUGCGGGGGAGAGUUUCUG
>Caulobactersp.CCH9E1CCH9E1contig131
GC
>Caulobactersp.Root655contig9
AUGGGAGCGUGAAGAG
>Caulobactersp.774
UAAAUGCGGGGGGAGAGUUUCUG
>Caulobactercrescentusstr.NA1000
A
>CaulobacterhenriciistrainOK261EW97DRAFTscaffold00010.10C
A
>CaulobactervibrioidesstrainT5M6contig15
UaaaUgcgggggaagagUUUcUg
>Caulobactersp.AP07PMI01contig93.93
AUGGGAGCGCGAAGAG
>Caulobactersp.Root487D2Ycontig1
CAACGAGGCUUGA
>Caulobactersp.K31
ACCUGAGAGCUUGA
>Caulobactersp.D4A
UAAAUGUGGGGGCAGUGUUUG
>CaulobactercrescentusOR37OR37contig00005
G
>Caulobactersp.CCH5E12CCH5E12contig179
AA
>Caulobactersp.UNC358MFTsu5.1BR39DRAFTscaffold00002.2C
CAAUGAAGGCUUGA
>Caulobactersp.BP25
GC
>CaulobactersegnisisolateS2003000R24
AC
>Caulobactersp.URHA0033H963DRAFTscaffold00016.16C
CAACGAAGGUUUUGGGG
>Caulobactervibrioidesisolate32677
A
>Caulobactersp.X
GC
>Caulobactersp.UNC279MFTsu5.1genomeassemblycontigFG32DRAFTscaffold00070.70
UAGCGAAGGGUUUUGC
