# Supplementary material for: A nascent polypeptide sequence modulates DnaA translation elongation in response to nutrient availability
Source: eLife. 2021 Sep 15;10:e71611. doi: 10.7554/eLife.71611 (PMC8443254; doi:10.7554/eLife.71611)
Supplement: Figure 1—figure supplement 2—source data 1. [file elife-71611-fig1-figsupp2-data1.zip › Figure 1-figure supplement 2-source data 1/panel B/CMfinder_results/all/5utr_dataset_nogap.txt.motif.h2_2.h2_4.h2_3.h1_1.temp.gap]

>Caulobactersp.BP25
GGCCCAUUGCGCCCGCCGAGUAAGAACCUGUGU
>CaulobactercrescentusOR37OR37contig00005
GACCGAUCGUGUUCGCCGGGUAAGAACCUGUGU
>Caulobactersp.Root487D2Ycontig1
AACCCUUGCGUUCGCCGAUCAACCCCCUGUGUCUGCUGGGCAACGA
>Caulobactersp.X
GACCGAUUGCGUUCGCCGAGUAAGAACCUGUGU
>Caulobactersp.FWC2
GACCCAUUGCGUUCGCCGGGUAAGAACCUGUGU
>Caulobactercrescentusstr.NA1000
GACCCAUCGUGUUCGCCGAGUAAGAACCUGUGU
>Caulobactersp.CCH9E1CCH9E1contig131
GACCGAUCGUGUUCGCCGAGUAAGAACCUGUGU
>CaulobacterhenriciistrainOK261EW97DRAFTscaffold00010.10C
GACAAUAUGCGUCCGCCGAUCAAACCCCUGUGG
>Caulobactersp.K31
GAACCCUUGCGUUCGCCGAUCGACCCCCUGUGCCUGCUUGGACCUGAG
>Caulobactersp.Root655contig9
AACCCUUGCGUUCGCCGAUCAACCCCCUGUGUCCGCAUGGAAUGGGAGC
>Caulobactersp.CCH5E12CCH5E12contig179
GACCCAUCGUGUUCGCCGAGUAAGAACCUGUGU
>Caulobactervibrioidesisolate32677
GACCCAUCGUGUUCGCCGAGUAAGAACCUGUGU
>Caulobactersp.OV484EX01DRAFTscaffold00009.9C
GACCCAUUGCGGUCGCCGGGUAAGAACCUGUGU
>Caulobactersp.410SGCZ15
GACACCAUGCGUUCGCCGGUUAAGCCCCUGUGUGUCCACAAUAAUUGCGGGGGA
>Caulobactersp.HMWF009
ACCUGUUGGUCACCGCGUGAGGACCUGUGC
>Caulobactersp.774
GACACCAUGCGUUCGCCGGUUAAGCCCCUGUGUGUCCUCAAUAAAUGCGGGGGGA
>Caulobactersp.UNC358MFTsu5.1BR39DRAFTscaffold00002.2C
GAACCCUUGCGUUCGCCGAUUAACCCCCUGUGUCUGCCGGACAAUGAA
>CaulobactersegnisisolateS2003000R24
AACCGAUCGUGUUCGCCGGGUGAGAACCUGUGU
>Caulobactersp.326735
GAACCUAUGCGUUCUGCUGACUAAGCCCCCUUGU
>CaulobacterhenriciistrainCB4
GAACCCUGCGUUCUGCUGACUAAGCCCCCGUGU
