# Supplementary material for: A nascent polypeptide sequence modulates DnaA translation elongation in response to nutrient availability
Source: eLife. 2021 Sep 15;10:e71611. doi: 10.7554/eLife.71611 (PMC8443254; doi:10.7554/eLife.71611)
Supplement: Figure 1—figure supplement 2—source data 1. [file elife-71611-fig1-figsupp2-data1.zip › Figure 1-figure supplement 2-source data 1/panel B/CMfinder_results/all/5utr_dataset_nogap.txt.motif.h2_4.h2_5.temp.gap]

>Caulobactercrescentusstr.NA1000
AAAAACGGUCGCGCGCCAUGGGGGGCGGCGGCUGAGGGAUGCGGCGAUUGUUUUUG
>Caulobactersp.FWC2
UGAACCGGCCGUACGCCAUGGGGGGCGGGCGGCAGGAAUGGUAGCGGCGGUUGUUUUUG
>CaulobactersegnisATCC21756
GAACCGGUCGCGCGCCAUGGGGGGCGGCGGCUGAUUGUAUGCGGCGGUUACUUUU
>CaulobacterhenriciistrainOK261EW97DRAFTscaffold00010.10C
AAAACCGGUCGUCCCGCCAUGGGGGGCGUGCGGCUGGGAUAGGCGGCGGUGUUUUUG
>Caulobactersp.K31
ACCUGAGAGCUUGAGACGCGGUCGUGCGCCAUGGGGGGCGGCGAUCGGAUGACACGACAUGUG
>Caulobactersp.Root656contig8
CACCGAAGGUUUUGAGACGCGGUCGUGCGCCAUGGGGGGCGGCGAUcgagaUgacacgacaaa
>CaulobactercrescentusOR37OR37contig00005
GAAACCGGCCGAGCGCCAUGGGGGGCGGCGGCUGAUGUGUAUGCGGCGGUUCGUUUUUUUG
>Caulobactersp.BP25
GCGAACCGGUCGCGCGCCAUGGGGGGCGGCGGCUGAGGGUGUGCGGCGGUUACUUUUU
>Caulobactersp.Root487D2Ycontig1
CAACGAGGCUUGAGGCACGGUCGUACGCCAUGGGGGGCGGCGAUCGGGGACAUACGACAUA
>Caulobactersp.X
GCUAACCGGUCGCGCGCCAUGGGGGGCGGCGGCUGAAAGUGUGCGGCGGUUACUUUUU
>Caulobactervibrioidesisolate32677
AAAAACAGUCGUGCGCCAUGGGGGGCGGCGGCUGAAGUAUGCGGCGAUUGUUUUUG
>Caulobactersp.410SGCZ15
UAAUUGCGGGGGAGAGUUUCUGAGUUCGGUCGCGCGCCAUGGGGGGCUUGCGGCCGGCAAUCUGUAAUUGUGUGUAUGCAGG
>Caulobactersp.D4A
UAAAUGUGGGGGCAGUGUUUGAGCACGGUCGUGCGCCAUGGGGGGCUUGCGACCGGCAAUCUGUAAUUGUGUGUAUGCAGG
>Caulobactersp.OV484EX01DRAFTscaffold00009.9C
AAGACGGCCGUACGCCAUGGGGGGUGGGCGGCUGAUUGGUUGCGGCGGUUGUUUUG
>Caulobactersp.UNC279MFTsu5.1genomeassemblycontigFG32DRAFTscaffold00070.70
UAGCGAAGGGUUUUGCGGCACGGUCGUGCGCCAUGGGGGGCGGCGaUcggggaUgacacgaca
>CaulobactersegnisisolateS2003000R24
ACGGACCGGUCGCACGCCAUGGGGGGCGGCGGCUGAUUGUAUGCGGCGGUUACUUUUA
>Caulobactersp.UNC358MFTsu5.1BR39DRAFTscaffold00002.2C
CAAUGAAGGCUUGAGACGCGGUCGUGCGCCAUGGGGGGCGGCGaUcggggaUgacacgaca
>Caulobactersp.774
UAAAUGCGGGGGGAGAGUUUCUGAGUUCGGUCGUGCGCCAUGGGGGGCCUGCGACCGGCAAUCUGUAAUUGUGUGUAUGCAGG
>Caulobactersp.HMWF009
AAAACCAACCGUUCGCCAUGGGGGGCGGCGGCUGGGGAACGGUCGGAUUGUUUUG
>CaulobacterhenriciistrainCB4
AACCGGUCGUUCGCCUUUGGGGGGCGUGCGGCGGGACGAGCGGUUUUGACCAGG
>Caulobactersp.695
UUAA
>Caulobactersp.326735
AAACCGGUCGUUCGCCAUGGGGGGCGUGCGGCUGGCAUGCGGGCGCGUUUAAUG
>Caulobactersp.AP07PMI01contig93.93
AAUGGGAGCGCGAAGAGGACGCGGUCGUGCGCCAUGGGGGGCGGCGAUCGGGGCAGAAAUAUGACAAUGUG
>Caulobactersp.URHA0033H963DRAFTscaffold00016.16C
CAACGAAGGUUUUGGGGGACGCGGUCGUGCGCCAUGGGGGGCGGCGAUCGGGAUGACACGACAAA
>Caulobactersp.Root655contig9
AAUGGGAGCGUGAAGAGGACGCGAUCGCGCGCCAUGGGGGGCGGCGAUCGGGGCAGAAAUAAGACACAUG
>Caulobactersp.CCH5E12CCH5E12contig179
AAAAAACGGUCGCGCGCCAUGGGGGGCGGCGGCUGAGGUAUGCGGCGAUUGUUUUUG
>Phenylobacteriumsp.Root77
CAAAGUUGUUUCCGCU
