# Supplementary material for: A nascent polypeptide sequence modulates DnaA translation elongation in response to nutrient availability
Source: eLife. 2021 Sep 15;10:e71611. doi: 10.7554/eLife.71611 (PMC8443254; doi:10.7554/eLife.71611)
Supplement: Figure 1—figure supplement 2—source data 1. [file elife-71611-fig1-figsupp2-data1.zip › Figure 1-figure supplement 2-source data 1/panel B/CMfinder_results/all/5utr_dataset_nogap.txt.motif.h2_2.h2_4.h2_5.temp.gap]

>Caulobactersp.X
GCU
>Caulobactersp.BP25
GCG
>CaulobactercrescentusOR37OR37contig00005
GA
>Caulobactersp.Root487D2Ycontig1
CAACGAGGCUUGAG
>Caulobactersp.CCH9E1CCH9E1contig131
GCU
>CaulobacterhenriciistrainOK261EW97DRAFTscaffold00010.10C
AA
>Caulobactersp.Root656contig8
CACCGAAGGUUUUGAG
>Caulobactersp.K31
ACCUGAGAGCUUGAG
>Caulobactersp.FWC2
UG
>Caulobactercrescentusstr.NA1000
AA
>CaulobactersegnisATCC21756
G
>Caulobactersp.Root655contig9
AAUGGGAGCGUGAAGAGG
>Caulobactersp.CCH5E12CCH5E12contig179
AAA
>CaulobactervibrioidesstrainT5M6contig15
UaaaUgcgggggaagagUUUcUga
>Caulobactersp.AP07PMI01contig93.93
AAUGGGAGCGCGAAGAGG
>Caulobactersp.URHA0033H963DRAFTscaffold00016.16C
CAACGAAGGUUUUGGGGG
>Caulobactersp.HMWF009
AA
>Caulobactersp.774
UAAAUGCGGGGGGAGAGUUUCUGA
>Caulobactersp.UNC358MFTsu5.1BR39DRAFTscaffold00002.2C
CAAUGAAGGCUUGAG
>CaulobactersegnisisolateS2003000R24
ACG
>Caulobactersp.326735
A
>Caulobactervibrioidesisolate32677
AA
>Caulobactersp.UNC279MFTsu5.1genomeassemblycontigFG32DRAFTscaffold00070.70
UAGCGAAGGGUUUUGCG
>Caulobactersp.D4A
UAAAUGUGGGGGCAGUGUUUGA
>Caulobactersp.OV484EX01DRAFTscaffold00009.9C
A
>Caulobactersp.410SGCZ15
UAAUUGCGGGGGAGAGUUUCUGA
