# Supplementary material for: A nascent polypeptide sequence modulates DnaA translation elongation in response to nutrient availability
Source: eLife. 2021 Sep 15;10:e71611. doi: 10.7554/eLife.71611 (PMC8443254; doi:10.7554/eLife.71611)
Supplement: Figure 1—figure supplement 2—source data 1. [file elife-71611-fig1-figsupp2-data1.zip › Figure 1-figure supplement 2-source data 1/panel B/CMfinder_results/all/5utr_dataset_nogap.txt.motif.h1_3.h2_1.h1_5.temp.gap]

>CaulobactercrescentusOR37OR37contig00005
GUG
>Caulobactersp.BP25
GUG
>Caulobactersp.Root487D2Ycontig1
GUCUGCUGGGCAACGAG
>Caulobactersp.X
GUG
>Caulobactercrescentusstr.NA1000
GUG
>Caulobactersp.FWC2
GUG
>CaulobactersegnisATCC21756
GUG
>CaulobacterhenriciistrainOK261EW97DRAFTscaffold00010.10C
GGG
>Caulobactersp.CCH9E1CCH9E1contig131
GUG
>Caulobactersp.K31
GCCUGCUUGGACCUGAGA
>Caulobactersp.Root656contig8
GCCUGCUGGACACCGAAG
>CaulobactervibrioidesstrainT5M6contig15
GUGUcUUcaaUaaaUgcgggggaaga
>Caulobactersp.AP07PMI01contig93.93
GUGCGCAUGGAAUGGGAGCG
>Caulobactersp.URHA0033H963DRAFTscaffold00016.16C
GUCUGCUGGACAACGAAG
>Caulobactersp.Root655contig9
GUCCGCAUGGAAUGGGAGCGUGAAGAG
>Caulobactersp.CCH5E12CCH5E12contig179
GUG
>Caulobactervibrioidesisolate32677
GUG
>Caulobactersp.410SGCZ15
GUGUCCACAAUAAUUGCGGGGGAGA
>Caulobactersp.D4A
GUGUCUUCAAUAAAUGUGGGGGCAGU
>Caulobactersp.OV484EX01DRAFTscaffold00009.9C
GUG
>Caulobactersp.UNC279MFTsu5.1genomeassemblycontigFG32DRAFTscaffold00070.70
GUCUGCUGGGUAGCGAAGG
>CaulobactersegnisisolateS2003000R24
GUG
>Caulobactersp.UNC358MFTsu5.1BR39DRAFTscaffold00002.2C
GUCUGCCGGACAAUGAAG
>Caulobactersp.774
GUGUCCUCAAUAAAUGCGGGGGGAGA
>Caulobactersp.HMWF009
GCG
>CaulobacterhenriciistrainCB4
GUG
>Caulobactersp.326735
GUG
