# Supplementary material for: A nascent polypeptide sequence modulates DnaA translation elongation in response to nutrient availability
Source: eLife. 2021 Sep 15;10:e71611. doi: 10.7554/eLife.71611 (PMC8443254; doi:10.7554/eLife.71611)
Supplement: Figure 1—figure supplement 2—source data 1. [file elife-71611-fig1-figsupp2-data1.zip › Figure 1-figure supplement 2-source data 1/panel B/CMfinder_results/all/5utr_dataset_nogap.txt.motif.h1_3.h2_1.h1_4.temp.gap]

>CaulobactersegnisATCC21756
GUGCGUUGAGGAACCGGUCGCGCGCCAUGGGGGGCGGCGGCUGAUUGUAUGCGGCGGUUACUUUUUACGAGGCGGUGGACGAAUGACGAUGAAGG
>Caulobactercrescentusstr.NA1000
GUGCGUUGAGAAAAACGGUCGCGCGCCAUGGGGGGCGGCGGCUGAGGGAUGCGGCGAUUGUUUUUGUGCAAGGCGGUGGACGAAUGACCAUGAAGG
>Caulobactersp.FWC2
GUGCGUUGAGUGAACCGGCCGUACGCCAUGGGGGGCGGGCGGCAGGAAUGGUAGCGGCGGUUGUUUUUGUGCGAGGCGGUGGACGAAUGACGAUGAAGG
>CaulobacterhenriciistrainOK261EW97DRAFTscaffold00010.10C
GGGCGUUGAGAAAACCGGUCGUCCCGCCAUGGGGGGCGUGCGGCUGGGAUAGGCGGCGGUGUUUUUGUGCGAGGCGGUGGACUgAUGACGAUCAAGG
>Caulobactersp.BP25
GUGCGUUGAGGCGAACCGGUCGCGCGCCAUGGGGGGCGGCGGCUGAGGGUGUGCGGCGGUUACUUUUUUGCGAGGCGGUGGACGAAUGACGAUGAAGG
>Caulobactersp.X
GUGCGUUGAGGCUAACCGGUCGCGCGCCAUGGGGGGCGGCGGCUGAAAGUGUGCGGCGGUUACUUUUUUGCGAGGCGGUGGACGAAUGACGAUGAAGG
>Caulobactersp.OV484EX01DRAFTscaffold00009.9C
GUGUGCUGAGAAGACGGCCGUACGCCAUGGGGGGUGGGCGGCUGAUUGGUUGCGGCGGUUGUUUUGUACGAGGCGGUGGACGAAUGACGAUGAAGGGC
>CaulobacterhenriciistrainCB4
GUGCGUGGAGAACCGGUCGUUCGCCUUUGGGGGGCGUGCGGCGGGACGAGCGGUUUUGACCAGGUACGAGGCGGUGGACGAAUGACAAUCAAGGGU
>Caulobactersp.326735
GUGCGUUGAGAAACCGGUCGUUCGCCAUGGGGGGCGUGCGGCUGGCAUGCGGGCGCGUUUAAUGUACGAGGCGGUGGACGAAUGACAAUCAAGGGU
>Caulobactersp.HMWF009
GCGCGCUGAGAAAACCAACCGUUCGCCAUGGGGGGCGGCGGCUGGGGAACGGUCGGAUUGUUUUGCGCGAGGCGGUGGACUGAUGACAAUCAAGAGU
>CaulobactersegnisisolateS2003000R24
GUGCGUUGAGACGGACCGGUCGCACGCCAUGGGGGGCGGCGGCUGAUUGUAUGCGGCGGUUACUUUUAUGCGAGGCGGUGGACGAAUGACGAUGAAGG
>Caulobactersp.CCH5E12CCH5E12contig179
GUGCGUUGAGAAAAAACGGUCGCGCGCCAUGGGGGGCGGCGGCUGAGGUAUGCGGCGAUUGUUUUUGUGCAAGGCGGUGGACGAAUGACCAUGAAGG
