# Supplementary material for: A nascent polypeptide sequence modulates DnaA translation elongation in response to nutrient availability
Source: eLife. 2021 Sep 15;10:e71611. doi: 10.7554/eLife.71611 (PMC8443254; doi:10.7554/eLife.71611)
Supplement: Figure 1—figure supplement 2—source data 1. [file elife-71611-fig1-figsupp2-data1.zip › Figure 1-figure supplement 2-source data 1/panel B/CMfinder_results/all/5utr_dataset_nogap.txt.motif.h1_2.h2_5.temp.gap]

>Caulobactersp.774
UAAAUGCGGGGGGAGAGUUUCUGAGU
>Caulobactersp.HMWF009
AAAA
>CaulobactersegnisisolateS2003000R24
ACGGAC
>CaulobacterhenriciistrainCB4
A
>Caulobactersp.326735
AAA
>Caulobactervibrioidesisolate32677
AAAAA
>Caulobactersp.OV484EX01DRAFTscaffold00009.9C
AAGA
>Caulobactersp.410SGCZ15
UAAUUGCGGGGGAGAGUUUCUGAGU
>Caulobactersp.Root655contig9
AAUGGGAGCGUGAAGAGGACG
>CaulobactervibrioidesstrainT5M6contig15
UaaaUgcgggggaagagUUUcUgagU
>CaulobacterhenriciistrainOK261EW97DRAFTscaffold00010.10C
AAAA
>Caulobactersp.K31
ACCUGAGAGCUUGAGACG
>Caulobactercrescentusstr.NA1000
AAAAA
>Caulobactersp.FWC2
UGA
>CaulobactercrescentusOR37OR37contig00005
GAAAC
>Caulobactersp.Root487D2Ycontig1
CAACGAGGCUUGAGGCA
