# Supplementary material for: A nascent polypeptide sequence modulates DnaA translation elongation in response to nutrient availability
Source: eLife. 2021 Sep 15;10:e71611. doi: 10.7554/eLife.71611 (PMC8443254; doi:10.7554/eLife.71611)
Supplement: Figure 1—figure supplement 2—source data 1. [file elife-71611-fig1-figsupp2-data1.zip › Figure 1-figure supplement 2-source data 1/panel B/CMfinder_results/all/5utr_dataset_nogap.txt.motif.h1_3.h2_1.h1_2.temp.gap]

>Caulobactervibrioidesisolate32677
GUGCGUUGGGAAAAA
>Caulobactersp.410SGCZ15
GUGUCCACAAUAAUUGCGGGGGAGAGUUUCUGAGU
>Caulobactersp.OV484EX01DRAFTscaffold00009.9C
GUGUGCUGAGAAGA
>CaulobactersegnisisolateS2003000R24
GUGCGUUGAGACGGAC
>Caulobactersp.774
GUGUCCUCAAUAAAUGCGGGGGGAGAGUUUCUGAGU
>Caulobactersp.HMWF009
GCGCGCUGAGAAAA
>CaulobacterhenriciistrainCB4
GUGCGUGGAGA
>Caulobactersp.326735
GUGCGUUGAGAAA
>CaulobactervibrioidesstrainT5M6contig15
GUGUcUUcaaUaaaUgcgggggaagagUUUcUgagU
>Caulobactersp.Root655contig9
GUCCGCAUGGAAUGGGAGCGUGAAGAGGACG
>Caulobactercrescentusstr.NA1000
GUGCGUUGAGAAAAA
>Caulobactersp.FWC2
GUGCGUUGAGUGA
>CaulobacterhenriciistrainOK261EW97DRAFTscaffold00010.10C
GGGCGUUGAGAAAA
>Caulobactersp.K31
GCCUGCUUGGACCUGAGAGCUUGAGACG
>CaulobactercrescentusOR37OR37contig00005
GUGCGUUGAGGAAAC
>Caulobactersp.Root487D2Ycontig1
GUCUGCUGGGCAACGAGGCUUGAGGCA
