# Supplementary material for: A nascent polypeptide sequence modulates DnaA translation elongation in response to nutrient availability
Source: eLife. 2021 Sep 15;10:e71611. doi: 10.7554/eLife.71611 (PMC8443254; doi:10.7554/eLife.71611)
Supplement: Figure 1—figure supplement 2—source data 1. [file elife-71611-fig1-figsupp2-data1.zip › Figure 1-figure supplement 2-source data 1/panel B/CMfinder_results/all/5utr_dataset_nogap.txt.motif.h1_4.h1_5.temp.gap]

>CaulobacterhenriciistrainOK261EW97DRAFTscaffold00010.10C
GUGUUUUUGUGCGAGGCGGUGGACUgAUGACGAUCAAGG
>Caulobactersp.K31
AUGUGCACGAGGCGGUGACGAUGACGAUCAAAGGC
>Caulobactersp.JGI0001010J14B137DRAFTNODEunique3len122936.3C
acaUaccgaggcggUgacggAUGACGACCAAAGGC
>Caulobactercrescentusstr.NA1000
AUUGUUUUUGUGCAAGGCGGUGGACGAAUGACCAUGAAGG
>Caulobactersp.FWC2
GCGGUUGUUUUUGUGCGAGGCGGUGGACGAAUGACGAUGAAGG
>CaulobactersegnisATCC21756
GUUACUUUUUACGAGGCGGUGGACGAAUGACGAUGAAGG
>Caulobactersp.X
GUUACUUUUUUGCGAGGCGGUGGACGAAUGACGAUGAAGG
>CaulobactercrescentusOR37OR37contig00005
GUUCGUUUUUUUGUACGAGGCGGUGGACGAAUGACGAUGAAGG
>Caulobactersp.BP25
GUUACUUUUUUGCGAGGCGGUGGACGAAUGACGAUGAAGG
>Caulobactersp.Root487D2Ycontig1
GACAUAUACCGAGGCGGUGACCGAUGACGAUCAAGGGC
>PantholopshodgsoniiunplacedgenomicscaffoldPHO1.0Scaffold2764
GUUCUUUUUUGUGCGAGGCGGUGGACGAAUGACGAUGAAGG
>CaulobactersegnisisolateS2003000R24
GUUACUUUUAUGCGAGGCGGUGGACGAAUGACGAUGAAGG
>Caulobactersp.UNC358MFTsu5.1BR39DRAFTscaffold00002.2C
aUaUcgaggcggUgaccgaUgACGACCAAAGGC
>Caulobactersp.774
UGUAAUUGUGUGUAUGCAGGCGCGAGGCGGUGAACUGAUGUCGAUCAAGGU
>Caulobactersp.HMWF009
GGAUUGUUUUGCGCGAGGCGGUGGACUGAUGACAAUCAAGAGU
>CaulobacterhenriciistrainCB4
UACGAGGCGGUGGACGAAUGACAAUCAAGGGU
>Caulobactersp.326735
CGUUUAAUGUACGAGGCGGUGGACGAAUGACAAUCAAGGGU
>Caulobactersp.410SGCZ15
UGUAAUUGUGUGUAUGCAGGCGCGAGGCGGUGAACUGAUGUCGAUCAAGGU
>Caulobactersp.D4A
UGUAAUUGUGUGUAUGCAGGCGCGAGGCGGUGAACUGAUGUCGAUCAAGGU
>Caulobactersp.OV484EX01DRAFTscaffold00009.9C
GUUGUUUUGUACGAGGCGGUGGACGAAUGACGAUGAAGGGC
>Caulobactersp.UNC279MFTsu5.1genomeassemblycontigFG32DRAFTscaffold00070.70
aUacgaggcggUgaccgAUGACGACCAAAGGC
>Caulobactersp.Root655contig9
AAUAAGACACAUGCACGAGGCGAUGACUGAUGACGAUCAAGGGC
>Caulobactersp.CCH5E12CCH5E12contig179
AUUGUUUUUGUGCAAGGCGGUGGACGAAUGACCAUGAAGG
>Caulobactersp.URHA0033H963DRAFTscaffold00016.16C
AAAUACCGAGGCGGUGACGAUGACGACCAAAGGC
