# Supplementary material for: A nascent polypeptide sequence modulates DnaA translation elongation in response to nutrient availability
Source: eLife. 2021 Sep 15;10:e71611. doi: 10.7554/eLife.71611 (PMC8443254; doi:10.7554/eLife.71611)
Supplement: Figure 1—figure supplement 2—source data 1. [file elife-71611-fig1-figsupp2-data1.zip › Figure 1-figure supplement 2-source data 1/panel B/CMfinder_results/all/5utr_dataset_nogap.txt.motif.h1_4.h2_5.temp.gap]

>Caulobactersp.BP25
GCGAACCGGUCGCGCGCCAUGGGGGGCGGCGGCUGAGGGUGUGCGGCGGUUACUUUUUUGCGAGGCGGUGGACGAAUGACGAUGAAGG
>CaulobactercrescentusOR37OR37contig00005
GAAACCGGCCGAGCGCCAUGGGGGGCGGCGGCUGAUGUGUAUGCGGCGGUUCGUUUUUUUGUACGAGGCGGUGGACGAAUGACGAUGAAGG
>Caulobactersp.Root487D2Ycontig1
CAACGAGGCUUGAGGCACGGUCGUACGCCAUGGGGGGCGGCGAUCGGGGACAUACGACAUAUACCGAGGCGGUGACCGAUGACGAUCAAGGGC
>Caulobactersp.X
GCUAACCGGUCGCGCGCCAUGGGGGGCGGCGGCUGAAAGUGUGCGGCGGUUACUUUUUUGCGAGGCGGUGGACGAAUGACGAUGAAGG
>Caulobactersp.FWC2
UGAACCGGCCGUACGCCAUGGGGGGCGGGCGGCAGGAAUGGUAGCGGCGGUUGUUUUUGUGCGAGGCGGUGGACGAAUGACGAUGAAGG
>Caulobactercrescentusstr.NA1000
AAAAACGGUCGCGCGCCAUGGGGGGCGGCGGCUGAGGGAUGCGGCGAUUGUUUUUGUGCAAGGCGGUGGACGAAUGACCAUGAAGG
>CaulobactersegnisATCC21756
GAACCGGUCGCGCGCCAUGGGGGGCGGCGGCUGAUUGUAUGCGGCGGUUACUUUUUACGAGGCGGUGGACGAAUGACGAUGAAGG
>CaulobacterhenriciistrainOK261EW97DRAFTscaffold00010.10C
AAAACCGGUCGUCCCGCCAUGGGGGGCGUGCGGCUGGGAUAGGCGGCGGUGUUUUUGUGCGAGGCGGUGGACUgAUGACGAUCAAGG
>Caulobactersp.K31
ACCUGAGAGCUUGAGACGCGGUCGUGCGCCAUGGGGGGCGGCGAUCGGAUGACACGACAUGUGCACGAGGCGGUGACGAUGACGAUCAAAGGC
>Caulobactersp.URHA0033H963DRAFTscaffold00016.16C
CAACGAAGGUUUUGGGGGACGCGGUCGUGCGCCAUGGGGGGCGGCGAUCGGGAUGACACGACAAAUACCGAGGCGGUGACGAUGACGACCAAAGGC
>Caulobactersp.CCH5E12CCH5E12contig179
AAAAAACGGUCGCGCGCCAUGGGGGGCGGCGGCUGAGGUAUGCGGCGAUUGUUUUUGUGCAAGGCGGUGGACGAAUGACCAUGAAGG
>Caulobactersp.UNC279MFTsu5.1genomeassemblycontigFG32DRAFTscaffold00070.70
UAGCGAAGGGUUUUGCGGCACGGUCGUGCGCCAUGGGGGGCGGCGaUcggggaUgacacgacaUacgaggcggUgaccgAUGACGACCAAAGGC
>Caulobactersp.OV484EX01DRAFTscaffold00009.9C
AAGACGGCCGUACGCCAUGGGGGGUGGGCGGCUGAUUGGUUGCGGCGGUUGUUUUGUACGAGGCGGUGGACGAAUGACGAUGAAGGGC
>Caulobactersp.HMWF009
AAAACCAACCGUUCGCCAUGGGGGGCGGCGGCUGGGGAACGGUCGGAUUGUUUUGCGCGAGGCGGUGGACUGAUGACAAUCAAGAGU
>Caulobactersp.UNC358MFTsu5.1BR39DRAFTscaffold00002.2C
CAAUGAAGGCUUGAGACGCGGUCGUGCGCCAUGGGGGGCGGCGaUcggggaUgacacgacaUaUcgaggcggUgaccgaUgACGACCAAAGGC
>CaulobactersegnisisolateS2003000R24
ACGGACCGGUCGCACGCCAUGGGGGGCGGCGGCUGAUUGUAUGCGGCGGUUACUUUUAUGCGAGGCGGUGGACGAAUGACGAUGAAGG
>Caulobactersp.326735
AAACCGGUCGUUCGCCAUGGGGGGCGUGCGGCUGGCAUGCGGGCGCGUUUAAUGUACGAGGCGGUGGACGAAUGACAAUCAAGGGU
>CaulobacterhenriciistrainCB4
AACCGGUCGUUCGCCUUUGGGGGGCGUGCGGCGGGACGAGCGGUUUUGACCAGGUACGAGGCGGUGGACGAAUGACAAUCAAGGGU
