# Supplementary material for: A nascent polypeptide sequence modulates DnaA translation elongation in response to nutrient availability
Source: eLife. 2021 Sep 15;10:e71611. doi: 10.7554/eLife.71611 (PMC8443254; doi:10.7554/eLife.71611)
Supplement: Figure 1—figure supplement 2—source data 1. [file elife-71611-fig1-figsupp2-data1.zip › Figure 1-figure supplement 2-source data 1/panel B/CMfinder_results/all/5utr_dataset_nogap.txt.motif.h2_2.h2_4.h2_3.h1_3.temp.gap]

>CaulobacterhenriciistrainOK261EW97DRAFTscaffold00010.10C
GG
>Caulobactersp.K31
GCCUGCUUGGACCUGAG
>Caulobactersp.Root656contig8
GCCUGCUGGACACCGAAG
>Caulobactercrescentusstr.NA1000
GU
>Caulobactersp.FWC2
GU
>CaulobactersegnisATCC21756
GU
>Caulobactersp.X
GU
>Caulobactersp.BP25
GU
>CaulobactercrescentusOR37OR37contig00005
GU
>Caulobactersp.Root487D2Ycontig1
GUCUGCUGGGCAACGA
>Caulobactersp.774
GUGUCCUCAAUAAAUGCGGGGGGA
>Caulobactersp.HMWF009
GC
>CaulobactersegnisisolateS2003000R24
GU
>Caulobactersp.UNC358MFTsu5.1BR39DRAFTscaffold00002.2C
GUCUGCCGGACAAUGAA
>CaulobacterhenriciistrainCB4
GU
>Caulobactersp.695
GUGUCCUCAAUUAAUGCGGGGGGA
>Caulobactersp.326735
GU
>Caulobactersp.D4A
GUGUCUUCAAUAAAUGUGGGGGCA
>Caulobactersp.OV484EX01DRAFTscaffold00009.9C
GU
>Caulobactersp.UNC279MFTsu5.1genomeassemblycontigFG32DRAFTscaffold00070.70
GUCUGCUGGGUAGCGAA
>Caulobactersp.Root655contig9
GUCCGCAUGGAAUGGGAGC
>CaulobactervibrioidesstrainT5M6contig15
GUGUcUUcaaUaaaUgcgggggaa
>Caulobactersp.URHA0033H963DRAFTscaffold00016.16C
GUCUGCUGGACAACGAAG
>Caulobactersp.AP07PMI01contig93.93
GUGCGCAUGGAAUGGGAGC
