# Supplementary material for: A nascent polypeptide sequence modulates DnaA translation elongation in response to nutrient availability
Source: eLife. 2021 Sep 15;10:e71611. doi: 10.7554/eLife.71611 (PMC8443254; doi:10.7554/eLife.71611)
Supplement: Figure 1—figure supplement 2—source data 1. [file elife-71611-fig1-figsupp2-data1.zip › Figure 1-figure supplement 2-source data 1/panel B/CMfinder_results/all/5utr_dataset_nogap.txt.motif.h1_2.h1_4.temp.gap]

>Caulobactercrescentusstr.NA1000
AGGGAUGCGGCGAUUGUUUUUGUGCAAGGCGGUGGACGAAUGACCAUGAAGG
>Caulobactersp.FWC2
AGCGGCGGUUGUUUUUGUGCGAGGCGGUGGACGAAUGACGAUGAAGG
>CaulobacterhenriciistrainOK261EW97DRAFTscaffold00010.10C
GAUAGGCGGCGGUGUUUUUGUGCGAGGCGGUGGACUgAUGACGAUCAAGG
>Caulobactersp.JGI0001010J14B137DRAFTNODEunique3len122936.3C
acacaUaccgaggcggUgacggAUGACGACCAAAGGC
>Caulobactersp.K31
GAUGACACGACAUGUGCACGAGGCGGUGACGAUGACGAUCAAAGGC
>CaulobactercrescentusOR37OR37contig00005
AUGUGUAUGCGGCGGUUCGUUUUUUUGUACGAGGCGGUGGACGAAUGACGAUGAAGG
>PantholopshodgsoniiunplacedgenomicscaffoldPHO1.0Scaffold2764
AUGUGUAUGCGGCGGUUCUUUUUUGUGCGAGGCGGUGGACGAAUGACGAUGAAGG
>Caulobactersp.Root487D2Ycontig1
GGGACAUACGACAUAUACCGAGGCGGUGACCGAUGACGAUCAAGGGC
>Caulobactersp.OV484EX01DRAFTscaffold00009.9C
AUUGGUUGCGGCGGUUGUUUUGUACGAGGCGGUGGACGAAUGACGAUGAAGGGC
>Caulobactersp.410SGCZ15
CAAUCUGUAAUUGUGUGUAUGCAGGCGCGAGGCGGUGAACUGAUGUCGAUCAAGGU
>Caulobactersp.774
CAAUCUGUAAUUGUGUGUAUGCAGGCGCGAGGCGGUGAACUGAUGUCGAUCAAGGU
>Caulobactersp.HMWF009
GGAACGGUCGGAUUGUUUUGCGCGAGGCGGUGGACUGAUGACAAUCAAGAGU
>CaulobactersegnisisolateS2003000R24
AUUGUAUGCGGCGGUUACUUUUAUGCGAGGCGGUGGACGAAUGACGAUGAAGG
>CaulobacterhenriciistrainCB4
UUUGACCAGGUACGAGGCGGUGGACGAAUGACAAUCAAGGGU
>Caulobactersp.326735
CAUGCGGGCGCGUUUAAUGUACGAGGCGGUGGACGAAUGACAAUCAAGGGU
>Caulobactersp.Root655contig9
GGGCAGAAAUAAGACACAUGCACGAGGCGAUGACUGAUGACGAUCAAGGGC
