# Supplementary material for: A nascent polypeptide sequence modulates DnaA translation elongation in response to nutrient availability
Source: eLife. 2021 Sep 15;10:e71611. doi: 10.7554/eLife.71611 (PMC8443254; doi:10.7554/eLife.71611)
Supplement: Figure 1—figure supplement 2—source data 1. [file elife-71611-fig1-figsupp2-data1.zip › Figure 1-figure supplement 2-source data 1/panel B/CMfinder_results/all/5utr_dataset_nogap.txt.motif.h1_1.h1_2.temp.gap]

>Caulobactersp.326735
GAACCUAUGCGUUCUGCUGACUAAGCCCCCUUGUGCGUUGAGAAA
>CaulobacterhenriciistrainCB4
GAACCCUGCGUUCUGCUGACUAAGCCCCCGUGUGCGUGGAGA
>Caulobactersp.HMWF009
ACCUGUUGGUCACCGCGUGAGGACCUGUGCGCGCUGAGAAAA
>Caulobactersp.774
GACACCAUGCGUUCGCCGGUUAAGCCCCUGUGUGUCCUCAAUAAAUGCGGGGGGAGAGUUUCUGAGU
>CaulobactersegnisisolateS2003000R24
AACCGAUCGUGUUCGCCGGGUGAGAACCUGUGUGCGUUGAGACGGAC
>Caulobactersp.OV484EX01DRAFTscaffold00009.9C
GACCCAUUGCGGUCGCCGGGUAAGAACCUGUGUGUGCUGAGAAGA
>Caulobactersp.410SGCZ15
GACACCAUGCGUUCGCCGGUUAAGCCCCUGUGUGUCCACAAUAAUUGCGGGGGAGAGUUUCUGAGU
>Caulobactervibrioidesisolate32677
GACCCAUCGUGUUCGCCGAGUAAGAACCUGUGUGCGUUGGGAAAAA
>Caulobactersp.Root655contig9
AACCCUUGCGUUCGCCGAUCAACCCCCUGUGUCCGCAUGGAAUGGGAGCGUGAAGAGGACG
>Caulobactersp.K31
GAACCCUUGCGUUCGCCGAUCGACCCCCUGUGCCUGCUUGGACCUGAGAGCUUGAGACG
>CaulobacterhenriciistrainOK261EW97DRAFTscaffold00010.10C
GACAAUAUGCGUCCGCCGAUCAAACCCCUGUGGGCGUUGAGAAAA
>Caulobactersp.FWC2
GACCCAUUGCGUUCGCCGGGUAAGAACCUGUGUGCGUUGAGUGA
>Caulobactercrescentusstr.NA1000
GACCCAUCGUGUUCGCCGAGUAAGAACCUGUGUGCGUUGAGAAAAA
>Caulobactersp.Root487D2Ycontig1
AACCCUUGCGUUCGCCGAUCAACCCCCUGUGUCUGCUGGGCAACGAGGCUUGAGGCA
>CaulobactercrescentusOR37OR37contig00005
GACCGAUCGUGUUCGCCGGGUAAGAACCUGUGUGCGUUGAGGAAAC
