# Supplementary material for: A nascent polypeptide sequence modulates DnaA translation elongation in response to nutrient availability
Source: eLife. 2021 Sep 15;10:e71611. doi: 10.7554/eLife.71611 (PMC8443254; doi:10.7554/eLife.71611)
Supplement: Figure 1—figure supplement 2—source data 1. [file elife-71611-fig1-figsupp2-data1.zip › Figure 1-figure supplement 2-source data 1/panel B/CMfinder_results/all/5utr_dataset_nogap.txt.motif.h2_2.h2_4.h2_3.h2_1.temp.gap]

>CaulobactervibrioidesstrainT5M6contig15
GUUAAGCCCCUGUGUGUcUUcaaUaaaUgcgggggaa
>Caulobactersp.CCH5E12CCH5E12contig179
AGUAAGAACCUGUGU
>Caulobactersp.Root655contig9
AUCAACCCCCUGUGUCCGCAUGGAAUGGGAGC
>Caulobactersp.OV484EX01DRAFTscaffold00009.9C
GGUAAGAACCUGUGU
>Caulobactersp.D4A
GUUAAGCCCCUGUGUGUCUUCAAUAAAUGUGGGGGCA
>Caulobactersp.410SGCZ15
GUUAAGCCCCUGUGUGUCCACAAUAAUUGCGGGGGA
>Caulobactervibrioidesisolate32677
AGUAAGAACCUGUGU
>Caulobactersp.695
GUUAAGCCCCUGUGUGUCCUCAAUUAAUGCGGGGGGA
>CaulobacterhenriciistrainCB4
ACUAAGCCCCCGUGU
>Caulobactersp.326735
ACUAAGCCCCCUUGU
>Caulobactersp.774
GUUAAGCCCCUGUGUGUCCUCAAUAAAUGCGGGGGGA
>Caulobactersp.HMWF009
CGUGAGGACCUGUGC
>CaulobactersegnisisolateS2003000R24
GGUGAGAACCUGUGU
>Caulobactersp.UNC358MFTsu5.1BR39DRAFTscaffold00002.2C
AUUAACCCCCUGUGUCUGCCGGACAAUGAA
>Caulobactersp.Root487D2Ycontig1
AUCAACCCCCUGUGUCUGCUGGGCAACGA
>Caulobactersp.BP25
AGUAAGAACCUGUGU
>CaulobactercrescentusOR37OR37contig00005
GGUAAGAACCUGUGU
>Caulobactersp.X
AGUAAGAACCUGUGU
>CaulobactersegnisATCC21756
AGUAAGAACCUGUGU
>Caulobactercrescentusstr.NA1000
AGUAAGAACCUGUGU
>Caulobactersp.FWC2
GGUAAGAACCUGUGU
>Caulobactersp.K31
AUCGACCCCCUGUGCCUGCUUGGACCUGAG
>Caulobactersp.CCH9E1CCH9E1contig131
AGUAAGAACCUGUGU
>CaulobacterhenriciistrainOK261EW97DRAFTscaffold00010.10C
AUCAAACCCCUGUGG
