# Supplementary material for: A nascent polypeptide sequence modulates DnaA translation elongation in response to nutrient availability
Source: eLife. 2021 Sep 15;10:e71611. doi: 10.7554/eLife.71611 (PMC8443254; doi:10.7554/eLife.71611)
Supplement: Figure 1—figure supplement 2—source data 1. [file elife-71611-fig1-figsupp2-data1.zip › Figure 1-figure supplement 2-source data 1/panel B/CMfinder_results/subgroup2/5utr_dataset_nogap.txt.motif.h2_3.h2_5.temp.gap]

>Caulobactersp.OV484EX01DRAFTscaffold00009.9C
AAGA
>Caulobactersp.X
GCUAAC
>Caulobactercrescentusstr.NA1000
AAAAA
>CaulobactersegnisATCC21756
GAAC
>CaulobactercrescentusOR37OR37contig00005
GAAAC
>Caulobactersp.CCH5E12CCH5E12contig179
AAAAAA
>Caulobactersp.CCH9E1CCH9E1contig131
GCUAAC
>Caulobactersp.BP25
GCGAAC
>CaulobactersegnisisolateS2003000R24
ACGGAC
>Caulobactervibrioidesisolate32677
AAAAA
>Caulobactersp.FWC2
UGAAC
