# Supplementary material for: A nascent polypeptide sequence modulates DnaA translation elongation in response to nutrient availability
Source: eLife. 2021 Sep 15;10:e71611. doi: 10.7554/eLife.71611 (PMC8443254; doi:10.7554/eLife.71611)
Supplement: Figure 1—figure supplement 2—source data 1. [file elife-71611-fig1-figsupp2-data1.zip › Figure 1-figure supplement 2-source data 1/panel B/CMfinder_results/subgroup2/5utr_dataset_nogap.txt.motif.h1_2.h2_5.h2_1.h1_3.temp.gap]

>Caulobactervibrioidesisolate32677
CGGUGGACGAAUGACCAUGAAGGGCGGGGUUGCCAGC
>CaulobactersegnisisolateS2003000R24
CGGUGGACGAAUGACGAUGAAGGGCGGGGUGGCCAGC
>Caulobactersp.FWC2
CGGUGGACGAAUGACGAUGAAGGGCGGGGUGGCCAGC
>Caulobactersp.BP25
CGGUGGACGAAUGACGAUGAAGGGUGGGGUGGCCAGC
>CaulobactercrescentusOR37OR37contig00005
AGGCGGUGGACGAAUGACGAUGAAGGGCGGGGUGGCCAGU
>Caulobactersp.OV484EX01DRAFTscaffold00009.9C
CGGUGGACGAAUGACGAUGAAGGGCGGGGUGGCCAGC
>CaulobactersegnisATCC21756
CGGUGGACGAAUGACGAUGAAGGGUGGGGUGGCCAGC
>Caulobactercrescentusstr.NA1000
CGGUGGACGAAUGACCAUGAAGGGCGGGGUUGCCAGC
