# Supplementary material for: A nascent polypeptide sequence modulates DnaA translation elongation in response to nutrient availability
Source: eLife. 2021 Sep 15;10:e71611. doi: 10.7554/eLife.71611 (PMC8443254; doi:10.7554/eLife.71611)
Supplement: Figure 1—figure supplement 2—source data 1. [file elife-71611-fig1-figsupp2-data1.zip › Figure 1-figure supplement 2-source data 1/panel B/CMfinder_results/subgroup2/5utr_dataset_nogap.txt]

>Caulobactersp.OV484EX01DRAFTscaffold00009.9C
CTCAGCGCTTCTCCAGTCTTGAACGAAACAAGGCGGCGGCGGACCCATTGCG
GTCGCCGGGTAAGAACCTGTGTGTGCTGAGAAGACG
GCCGTACGCCATGGGGGGTGGGCGGCTGATTGGTTGCGGCGGTTGTTTTGTA
CGAGGCGGTGGACGAATGACGATGAAGGGCGGGGTG
GCCAGCCAGGACTTCTCGGCGGCGATTTCGACGGCGGCTTGCGAGCCGGCCGCGATC

>Caulobactersp.FWC2
CTCAGCGCTTCTCCAGTCTTGGAAAAAACGAGGCGGCGGCGGACCCATTGCG
TTCGCCGGGTAAGAACCTGTGTGCGTTGAGTGAACCG
GCCGTACGCCATGGGGGGCGGGCGGCAGGAATGGTAGCGGCGGTTGTTTTTGTG
CGAGGCGGTGGACGAATGACGATGAAGGGCGGGGTG
GCCAGCCAGGACTTCTCGACAGCGATCGCGGCGGCGGTAGAGCCGGCGACGAGC

>PantholopshodgsoniiunplacedgenomicscaffoldPHO1.0Scaffold2764
CTCAACGCTTCTCCAGTCTTGGAAAAAACAAGGCGGCGGCGGACCGATCGTG
TTCGCCGGGTAAGAACCTGTGTGCGTTGAGAAAACCG
GCCGAACGCCATGGGGGGCGGCGGCTGATGTGTATGCGGCGGTTCTTTTTTGTG
CGAGGCGGTGGACGAATGACGATGAAGGGCGGGGTG
GCCAGTCAGGACTTCTCGGCGGCGATCGCGACGGCTTGCGAGCCGGCGCCGAGC

>CaulobactercrescentusOR37OR37contig00005
CTCAACGCTTCTCCAGTCTTGGAAAAAACAAGGCGGCGGCGGACCGATCGTG
TTCGCCGGGTAAGAACCTGTGTGCGTTGAGGAAACCG
GCCGAGCGCCATGGGGGGCGGCGGCTGATGTGTATGCGGCGGTTCGTTTTTTTGTA
CGAGGCGGTGGACGAATGACGATGAAGGGCGGGGTG
GCCAGTCAGGACTTCTCGGCGACGATCGCGACGGCTTGCGAGCCGGCGCCGGGC

>Caulobactersp.CCH9E1CCH9E1contig131
CTCAACGCTTCTCCAGTCTTGGAAAAACAAGGCGGCGGCGGACCGATCGTG
TTCGCCGAGTAAGAACCTGTGTGCGTTGAGGCTAACCG
GTCGCGCGCCATGGGGGGCGGCGGCTGAAAGTGTTTGCGGCGGTTACTTTTTTG
CGAGGCGGTGGACGAATGACGATGAAGGGTGGGGTG
GCCAGCCAGGACTTCTCGGCGGCGATCGCGGCGGCTTGCGAGCCCGCGACGGCC

>CaulobactersegnisATCC21756
CTCAACGCTTCTCCAGTCTTGAACAAAACAAGGCGGCGGCGGACCGATCGTG
TTCGCCGAGTAAGAACCTGTGTGCGTTGAGGAACCG
GTCGCGCGCCATGGGGGGCGGCGGCTGATTGTATGCGGCGGTTACTTTTTA
CGAGGCGGTGGACGAATGACGATGAAGGGTGGGGTG
GCCAGCCAGGACTTCTCCGCGGCGATCGCGGCGGCTTGCGAGCCTGCGACGGCC

>Caulobactersp.BP25
CTCAACGCTTCTCCAGTCTTGAACAAAACAAGGCGGCGGCGGGCCCATTGCG
CCCGCCGAGTAAGAACCTGTGTGCGTTGAGGCGAACCG
GTCGCGCGCCATGGGGGGCGGCGGCTGAGGGTGTGCGGCGGTTACTTTTTTG
CGAGGCGGTGGACGAATGACGATGAAGGGTGGGGTG
GCCAGCCAGGACTTCTCTGCGGCGATCGCGGCGGCTTGCGAGCCGGCGACGGCC

>Caulobactersp.X
CTCAACGCTTCTCCAGTCTTGAACAAACAAGGCGGCGGCGGACCGATTGCG
TTCGCCGAGTAAGAACCTGTGTGCGTTGAGGCTAACCG
GTCGCGCGCCATGGGGGGCGGCGGCTGAAAGTGTGCGGCGGTTACTTTTTTG
CGAGGCGGTGGACGAATGACGATGAAGGGTGGGGTG
GCCAGCCAGGACTTCTCGGCGGCGATCGCGGCGGCTTGCGAGCCCGCGACGGCC

>CaulobactersegnisisolateS2003000R24
CTCAACGCTTCTCCAGTCTTGAAAAACAAGGCGGCGGCGAACCGATCGTG
TTCGCCGGGTGAGAACCTGTGTGCGTTGAGACGGACCG
GTCGCACGCCATGGGGGGCGGCGGCTGATTGTATGCGGCGGTTACTTTTATG
CGAGGCGGTGGACGAATGACGATGAAGGGCGGGGTG
GCCAGCCAAGACTTCTCGGTGGCGATGGCGGCGGCTTGCGAGCCGGCGGCGACC

>CaulobactervibrioidesCB13b1a
CTCAACGCTCTTCCAGTCTTGGACGAAACAAGGCGGCGGCGGACCCATCGTG
TTCGCCGAGTAAGAACCTGTGTGCGTTGGGAAAAACG
GTCGCGCGCCATGGGGGGCGGCGGCTGAATTATGCGGCGATTGTTTTTGTG
CAAGGCGGTGGACGAATGACCATGAAGGGCGGGGTT
GCCAGCCAGGACTTCTCGGCGGCGATCGCGGCGGCTTGCGAGCCGGCGGCGAAC

>Caulobactervibrioidesisolate32677
CTCAACGCTCTTCCAGTCTTGGACGAAACAAGGCGGCGGCGGACCCATCGTG
TTCGCCGAGTAAGAACCTGTGTGCGTTGGGAAAAACA
GTCGTGCGCCATGGGGGGCGGCGGCTGAAGTATGCGGCGATTGTTTTTGTG
CAAGGCGGTGGACGAATGACCATGAAGGGCGGGGTT
GCCAGCCAGGACTTCTCGGCGGCGATCGCGGCGGCTTGCGAGCCGGCGGCGAAC

>Caulobactersp.CCH5E12CCH5E12contig179
CTCAGCGCTCTTCCAGTCTTGGACAAAACAAGGCGGCGGCGGACCCATCGTG
TTCGCCGAGTAAGAACCTGTGTGCGTTGAGAAAAAACG
GTCGCGCGCCATGGGGGGCGGCGGCTGAGGTATGCGGCGATTGTTTTTGTG
CAAGGCGGTGGACGAATGACCATGAAGGGCGGGGTG
GCCAGCCAGGACTTCTCGGCGGCGATCGCGACGGCTTGCGAGCCGGCGGCGAAC

>CaulobactervibrioidesCB2
CTCAACGCTCTTCCAGTCTTGGATAAAACAAGGCGGCGGCGGACCCATCGTG
TTCGCCGAGTAAGAACCTGTGTGCGTTGAGAAAAACG
GTCGCGCGCCATGGGGGGCGGCGGCTGAGGGATGCGGCGATTGTTTTTGTG
CAAGGCGGTGGACGAATGACCATGAAGGGCGGGGTT
GCCAGCCAGGACTTCTCGGCGGCGATCGCGACGGCTTGTGAGCCGGCGGCGAGC

>Caulobactercrescentusstr.NA1000
CTCAACGCTCTTCCAGTCTTGGATAAAACAAGGCGGCGGCGGACCCATCGTG
TTCGCCGAGTAAGAACCTGTGTGCGTTGAGAAAAACG
GTCGCGCGCCATGGGGGGCGGCGGCTGAGGGATGCGGCGATTGTTTTTGTG
CAAGGCGGTGGACGAATGACCATGAAGGGCGGGGTT
GCCAGCCAGGACTTCTCGGCGGCGATCGCGACGGCTTGTGAGCCGGCGGCGAAC
