# Supplementary material for: A nascent polypeptide sequence modulates DnaA translation elongation in response to nutrient availability
Source: eLife. 2021 Sep 15;10:e71611. doi: 10.7554/eLife.71611 (PMC8443254; doi:10.7554/eLife.71611)
Supplement: Figure 4—figure supplement 2—source data 1. [file elife-71611-fig4-figsupp2-data1.zip]

Archive with 36 entries (31 files):
- Figure 4-figure supplement 2-source data 1/
- __MACOSX/._Figure 4-figure supplement 2-source data 1
- Figure 4-figure supplement 2-source data 1/.DS_Store
- __MACOSX/Figure 4-figure supplement 2-source data 1/._.DS_Store
- Figure 4-figure supplement 2-source data 1/panel A/
- __MACOSX/Figure 4-figure supplement 2-source data 1/._panel A
- Figure 4-figure supplement 2-source data 1/panel A/Replicate2/
- __MACOSX/Figure 4-figure supplement 2-source data 1/panel A/._Replicate2
- Figure 4-figure supplement 2-source data 1/panel A/Replicate3/
- __MACOSX/Figure 4-figure supplement 2-source data 1/panel A/._Replicate3
- Figure 4-figure supplement 2-source data 1/panel A/.DS_Store
- __MACOSX/Figure 4-figure supplement 2-source data 1/panel A/._.DS_Store
- Figure 4-figure supplement 2-source data 1/panel A/Quantification.xlsx
- __MACOSX/Figure 4-figure supplement 2-source data 1/panel A/._Quantification.xlsx
- Figure 4-figure supplement 2-source data 1/panel A/Replicate1/
- __MACOSX/Figure 4-figure supplement 2-source data 1/panel A/._Replicate1
- Figure 4-figure supplement 2-source data 1/panel A/Growth_curves_GFP_stab_assay.xlsx
- __MACOSX/Figure 4-figure supplement 2-source data 1/panel A/._Growth_curves_GFP_stab_assay.xlsx
- Figure 4-figure supplement 2-source data 1/panel A/Replicate2/WB_Nt_deltaNt_rep2.tif
- __MACOSX/Figure 4-figure supplement 2-source data 1/panel A/Replicate2/._WB_Nt_deltaNt_rep2.tif
- Figure 4-figure supplement 2-source data 1/panel A/Replicate2/Transfer_Nt_deltaNt_rep2.tif
- __MACOSX/Figure 4-figure supplement 2-source data 1/panel A/Replicate2/._Transfer_Nt_deltaNt_rep2.tif
- Figure 4-figure supplement 2-source data 1/panel A/Replicate2/PAGE_Nt_deltaNt_rep2.tif
- __MACOSX/Figure 4-figure supplement 2-source data 1/panel A/Replicate2/._PAGE_Nt_deltaNt_rep2.tif
- Figure 4-figure supplement 2-source data 1/panel A/Replicate3/WB_Nt_deltaNt_rep3.tif
- __MACOSX/Figure 4-figure supplement 2-source data 1/panel A/Replicate3/._WB_Nt_deltaNt_rep3.tif
- Figure 4-figure supplement 2-source data 1/panel A/Replicate3/Transfer_Nt_deltaNt_rep3.tif
- __MACOSX/Figure 4-figure supplement 2-source data 1/panel A/Replicate3/._Transfer_Nt_deltaNt_rep3.tif
- Figure 4-figure supplement 2-source data 1/panel A/Replicate3/PAGE_Nt_deltaNt_rep3.tif
- __MACOSX/Figure 4-figure supplement 2-source data 1/panel A/Replicate3/._PAGE_Nt_deltaNt_rep3.tif
- Figure 4-figure supplement 2-source data 1/panel A/Replicate1/WB_Nt_deltaNt_rep1.tif
- __MACOSX/Figure 4-figure supplement 2-source data 1/panel A/Replicate1/._WB_Nt_deltaNt_rep1.tif
- Figure 4-figure supplement 2-source data 1/panel A/Replicate1/Transfer_Nt_deltaNt_rep1.tif
- __MACOSX/Figure 4-figure supplement 2-source data 1/panel A/Replicate1/._Transfer_Nt_deltaNt_rep1.tif
- Figure 4-figure supplement 2-source data 1/panel A/Replicate1/PAGE_Nt_deltaNt_rep1.tif
- __MACOSX/Figure 4-figure supplement 2-source data 1/panel A/Replicate1/._PAGE_Nt_deltaNt_rep1.tif
