# Supplementary material for: A nascent polypeptide sequence modulates DnaA translation elongation in response to nutrient availability
Source: eLife. 2021 Sep 15;10:e71611. doi: 10.7554/eLife.71611 (PMC8443254; doi:10.7554/eLife.71611)
Supplement: Figure 4—figure supplement 2—source data 1. [file elife-71611-fig4-figsupp2-data1.zip › Figure 4-figure supplement 2-source data 1/panel A/Growth_curves_GFP_stab_assay.xlsx]

## Sheet: GC
	time (h)	OD600 Nt rep1	OD600 Nt rep2	OD600 Nt rep3	OD600 delta_Nt rep1	OD600 delta_Nt rep2	OD600 delta_Nt rep2
	0	0.098	0.1	0.097	0.1	0.099	0.099
	1	0.126	0.122	0.118	0.13	0.122	0.123
	2	0.172	0.159	0.156	0.181	0.162	0.165
	3	0.222	0.202	0.199	0.232	0.207	0.208
	4	0.259	0.238	0.237	0.265	0.238	0.242
	5	0.271	0.251	0.249	0.275	0.25	0.25
	6	0.27	0.253	0.251	0.275	0.253	0.252
	7	0.271	0.256	0.252	0.275	0.251	0.256
